# Supplementary material for: Evolutionary dynamics of the accessory genomes of Staphylococcus aureus
Source: mSphere. 2024 Mar 19;9(4):e00751-23. doi: 10.1128/msphere.00751-23 (PMC11036810; doi:10.1128/msphere.00751-23)
Supplement: Supplemental Tables — Table S1-S6. [file msphere.00751-23-s0002.xlsx]

## Sheet: Table_S1
Supplementary Table 1. Accession numbers, associated metadata, and sequence clusters inferred by fastBAPS (fast Bayesian Analysis of Population Structure) of the 558 S. aureus genomes in this study.
Genome	Level	Size(Mb)	GC%	Source	Country	Continent	Year	BAPS cluster	ST
GCA_013414865.1_ASM1341486v1_genomic	Complete	2.84	32.77	Human	Australia	Australia	2005	4	1
GCA_013415975.1_ASM1341597v1_genomic	Complete	2.81	32.8	Human	Canada	North America	2009	4	1
GCA_013415995.1_ASM1341599v1_genomic	Complete	2.93	32.84	Human	Canada	North America	2011	4	1
GCA_013426235.1_ASM1342623v1_genomic	Complete	2.91	32.88	Human	Brazil	South America	2005	4	1
GCA_014844155.1_ASM1484415v1_genomic	Complete	2.75	32.8	Human	China	Asia	2018	3	398
GCA_014876755.1_ASM1487675v1_genomic	Complete	2.76	32.7	Human	Spain	Europe	1981	Unclustered	4581
GCA_018292225.1_ASM1829222v1_genomic	Complete	2.88	32.9	Human	Norway	Europe	2017	5	4618
GCA_024741755.1_ASM2474175v1_genomic	Complete	2.86	32.8	Human	USA	North America	2015	Unclustered	3268
GCF_000204665.1_ASM20466v1_genomic	Complete	2.91	32.8	Human	China	Asia	2006	2	239
GCF_000237125.2_ASM23712v3_genomic	Complete	2.82	32.87	Human	Taiwan	Asia	2002	7	59
GCF_000239235.1_ASM23923v1_genomic	Complete	2.87	32.87	Human	Denmark	Europe	1997	Unclustered	80
GCF_000253135.1_ASM25313v1_genomic	Complete	2.76	32.84	Animal	Sweden	Europe	2005	8	5
GCF_000296595.1_ASM29659v1_genomic	Complete	2.78	32.9	Human	Canada	North America	2008	3	398
GCF_000418345.1_ASM41834v1_genomic	Complete	2.98	32.9	Human	Brazil	South America	1993	2	239
GCF_000452385.2_ASM45238v2_genomic	Complete	2.82	32.9	Human	USA	North America	1947	Unclustered	49
GCF_000485885.1_ASM48588v1_genomic	Complete	3.02	32.8	Human	Taiwan	Asia	2010	2	239
GCF_000597965.1_ASM59796v1_genomic	Complete	2.79	32.85	Human	USA	North America	1963	8	5
GCF_000695215.1_ASM69521v1_genomic	Complete	2.85	32.8	Human	Belgium	Europe	2011	6	22
GCF_000695875.1_ASM69587v1_genomic	Complete	2.87	32.8	Human	Belgium	Europe	2012	10	8
GCF_000709475.1_ASM70947v1_genomic	Complete	3.05	32.8	Human	China	Asia	2004	2	239
GCF_000737615.1_ASM73761v1_genomic	Complete	2.83	32.9	Human	China	Asia	2012	7	59
GCF_000756205.1_ASM75620v1_genomic	Complete	2.81	32.88	Human	USA	North America	1945	5	243
GCF_000769575.1_ASM76957v1_genomic	Complete	3.05	32.9	Human	Brazil	South America	1996	2	239
GCF_000772025.1_ASM77202v1_genomic	Complete	2.89	32.8	Human	South Korea	Asia	2014	5	30
GCF_000815045.1_ASM81504v1_genomic	Complete	2.87	32.8	Human	NA	Unknown	2014	10	8
GCF_000815085.1_ASM81508v1_genomic	Complete	2.87	32.8	Human	NA	Unknown	2014	10	8
GCF_000815125.1_ASM81512v1_genomic	Complete	2.87	32.8	Human	NA	Unknown	2014	10	8
GCF_000815205.1_ASM81520v1_genomic	Complete	2.87	32.8	Human	NA	Unknown	2014	10	8
GCF_000815245.1_ASM81524v1_genomic	Complete	2.87	32.8	Human	NA	Unknown	2014	10	8
GCF_000828035.1_ASM82803v1_genomic	Complete	2.86	32.8	Human	India	Asia	2009	Unclustered	772
GCF_000969225.1_ASM96922v1_genomic	Complete	2.85	32.9	Human	Brazil	South America	2010	8	105
GCF_001018645.2_ASM101864v2_genomic	Complete	2.81	32.79	Human	United Kingdom	Europe	1998	4	1
GCF_001018685.2_ASM101868v2_genomic	Complete	2.81	32.8	Human	USA	North America	2002	10	8
GCF_001018725.2_ASM101872v2_genomic	Complete	2.87	32.9	Human	French Guiana	South America	1996	10	8
GCF_001018775.2_ASM101877v2_genomic	Complete	2.76	32.9	Human	Missing	Unknown	1971	8	5
GCF_001018915.2_ASM101891v2_genomic	Complete	2.74	32.8	Human	Missing	Unknown	1960	10	8
GCF_001019125.2_ASM101912v2_genomic	Complete	2.82	32.8	Human	USA	North America	1998	4	1
GCF_001019205.2_ASM101920v2_genomic	Complete	2.85	32.88	Human	Portugal	Europe	1996	8	5
GCF_001019255.2_ASM101925v2_genomic	Complete	2.86	32.88	Human	Portugal	Europe	1996	8	5
GCF_001019305.2_ASM101930v2_genomic	Complete	2.81	32.8	Human	Japan	Asia	1982	8	5
GCF_001019435.2_ASM101943v2_genomic	Complete	2.88	32.9	Human	Japan	Asia	1996	8	5
GCF_001019485.2_ASM101948v2_genomic	Complete	2.96	32.8	Human	USA	North America	2001	10	507
GCF_001019535.2_ASM101953v2_genomic	Complete	2.82	32.8	Human	USA	North America	1998	4	1
GCF_001019575.2_ASM101957v2_genomic	Complete	2.9	32.91	Human	Portugal	Europe	1992	8	5
GCF_001021875.1_ASM102187v1_genomic	Complete	2.92	32.87	Human	Colombia	South America	2004	10	8
GCF_001021895.1_ASM102189v1_genomic	Complete	2.86	32.76	Human	Colombia	South America	2007	10	8
GCF_001027045.1_ASM102704v1_genomic	Complete	2.74	32.77	Human	Germany	Europe	2008	Unclustered	27
GCF_001027105.1_ASM102710v1_genomic	Complete	2.78	32.88	Human	NA	Unknown	1953	10	8
GCF_001045795.2_ASM104579v2_genomic	Complete	2.87	32.76	Human	Colombia	South America	2007	10	8
GCF_001045995.2_ASM104599v2_genomic	Complete	2.92	32.72	Human	Colombia	South America	2006	10	8
GCF_001046095.2_ASM104609v2_genomic	Complete	2.87	32.86	Human	Venezuela	South America	2007	10	923
GCF_001183705.3_ASM118370v3_genomic	Complete	2.95	32.77	Human	USA	North America	2011	10	8
GCF_001183725.2_ASM118372v2_genomic	Complete	2.93	32.73	Human	USA	North America	2011	10	8
GCF_001281145.1_ASM128114v1_genomic	Complete	2.81	32.84	Human	Switzerland	Europe	2013	8	5
GCF_001296985.1_ASM129698v1_genomic	Complete	2.82	32.86	Human	Greece	Europe	2006	Unclustered	80
GCF_001298325.2_ASM129832v2_genomic	Complete	2.89	32.9	Human	China	Asia	2014	Unclustered	9
GCF_001307235.1_ASM130723v1_genomic	Complete	2.89	32.86	Human	Switzerland	Europe	1998	Unclustered	1093
GCF_001444345.1_ASM144434v1_genomic	Complete	2.8	32.8	Human	China	Asia	2014	Unclustered	121
GCF_001457495.1_NCTC13435_genomic	Complete	2.81	32.89	Human	United Kingdom	Europe	2003	Unclustered	80
GCF_001465635.1_ASM146563v1_genomic	Complete	2.78	32.99	Human	Netherlands	Europe	2009	3	398
GCF_001465675.1_ASM146567v1_genomic	Complete	2.77	32.9	Human	Netherlands	Europe	2008	3	398
GCF_001465755.1_ASM146575v1_genomic	Complete	2.89	33	Environment	Netherlands	Europe	2008	3	398
GCF_001515665.1_ASM151566v1_genomic	Complete	2.99	32.9	Human	Brazil	South America	1997	2	239
GCF_001515685.1_ASM151568v1_genomic	Complete	3	32.9	Animal	Brazil	South America	1996	2	239
GCF_001515705.1_ASM151570v1_genomic	Complete	2.99	32.9	Animal	Brazil	South America	1997	2	239
GCF_001515745.1_ASM151574v1_genomic	Complete	3.05	32.9	Human	Brazil	South America	2001	2	239
GCF_001515765.1_ASM151576v1_genomic	Complete	2.98	32.9	Human	Brazil	South America	2001	2	239
GCF_001548415.1_ASM154841v1_genomic	Complete	2.92	32.83	Animal	missing	Unknown	1997	8	5
GCF_001558795.2_ASM155879v2_genomic	Complete	2.84	32.83	Human	USA	North America	2014	8	5286
GCF_001580495.1_ASM158049v1_genomic	Complete	2.82	32.9	Human	South Korea	Asia	2009	Unclustered	72
GCF_001580515.1_ASM158051v1_genomic	Complete	3.04	32.69	Human	USA	North America	2013	10	8
GCF_001594205.1_ASM159420v1_genomic	Complete	2.66	32.9	Animal	USA	North America	2005	Unclustered	45
GCF_001611325.1_ASM161132v1_genomic	Complete	2.7	32.87	Human	France	Europe	2010	9	15
GCF_001611345.1_ASM161134v1_genomic	Complete	2.68	32.9	Human	France	Europe	2010	9	15
GCF_001611365.1_ASM161136v1_genomic	Complete	2.77	32.77	Human	France	Europe	2009	Unclustered	25
GCF_001611385.1_ASM161138v1_genomic	Complete	2.77	32.77	Human	France	Europe	2009	Unclustered	25
GCF_001611405.1_ASM161140v1_genomic	Complete	2.75	32.87	Human	France	Europe	2009	9	15
GCF_001611425.1_ASM161142v1_genomic	Complete	2.75	32.87	Human	France	Europe	2009	9	15
GCF_001618305.1_ASM161830v1_genomic	Complete	2.79	32.9	Human	Netherlands	Europe	2012	8	5
GCF_001640885.1_ASM164088v1_genomic	Complete	2.85	32.8	Human	China	Asia	2010	8	5
GCF_001640905.1_ASM164090v1_genomic	Complete	2.98	32.96	Human	South Korea	Asia	2013	8	5
GCF_001640925.1_ASM164092v1_genomic	Complete	2.94	32.86	Human	South Korea	Asia	2013	8	5
GCF_001641025.1_ASM164102v1_genomic	Complete	3.11	32.8	Human	South Korea	Asia	2011	2	239
GCF_001641045.1_ASM164104v1_genomic	Complete	3.13	32.74	Human	South Korea	Asia	2011	2	5355
GCF_001656045.1_ASM165604v1_genomic	Complete	2.8	32.9	Human	Germany	Europe	2008	9	582
GCF_001656075.1_ASM165607v1_genomic	Complete	2.74	32.9	Human	Germany	Europe	2008	Unclustered	7
GCF_001717645.1_ASM171764v3_genomic	Complete	2.93	32.74	Animal	USA	North America	2010	10	8
GCF_001717665.1_ASM171766v2_genomic	Complete	2.75	32.8	Human	USA	North America	2011	Unclustered	72
GCF_001717685.1_ASM171768v3_genomic	Complete	2.94	32.72	Laboratory	USA	North America	2011	10	8
GCF_001717705.1_ASM171770v2_genomic	Complete	2.93	32.73	Human	USA	North America	2011	10	8
GCF_001717725.1_ASM171772v2_genomic	Complete	2.9	32.78	Human	USA	North America	2011	10	8
GCF_001717975.2_ASM171797v3_genomic	Complete	2.89	32.77	Human	USA	North America	2011	10	8
GCF_001725965.1_ASM172596v1_genomic	Complete	2.9	32.9	Human	South Korea	Asia	2006	8	5
GCF_001735655.2_ASM173565v2_genomic	Complete	2.93	32.73	Human	USA	North America	2011	10	8
GCF_001879545.1_ASM187954v1_genomic	Complete	2.72	32.8	Human	South Korea	Asia	2014	4	1
GCF_001887075.1_ASM188707v1_genomic	Complete	2.84	33	Human	Canada	North America	2013	3	398
GCF_001956755.1_ASM195675v1_genomic	Complete	2.8	32.9	Human	China	Asia	2007	5	433
GCF_001975005.1_ASM197500v1_genomic	Complete	2.93	32.88	Human	USA	North America	2010	8	5
GCF_001975045.1_ASM197504v1_genomic	Complete	2.86	32.85	Human	USA	North America	2009	8	5
GCF_001986135.1_ASM198613v1_genomic	Complete	2.84	32.86	Human	China	Asia	2015	Unclustered	88
GCF_002000565.1_ASM200056v1_genomic	Complete	2.95	32.77	Human	Suriname	South America	2013	10	8
GCF_002000585.1_ASM200058v1_genomic	Complete	2.95	32.77	Human	Suriname	South America	2013	10	8
GCF_002000605.1_ASM200060v1_genomic	Complete	2.95	32.77	Human	Suriname	South America	2013	10	8
GCF_002000625.1_ASM200062v1_genomic	Complete	2.9	32.78	Human	Suriname	South America	2013	10	8
GCF_002000645.1_ASM200064v1_genomic	Complete	2.95	32.77	Human	Suriname	South America	2013	10	8
GCF_002000665.1_ASM200066v1_genomic	Complete	2.95	32.77	Human	Suriname	South America	2013	10	8
GCF_002000685.1_ASM200068v1_genomic	Complete	2.99	32.72	Human	Suriname	South America	2013	10	8
GCF_002000705.1_ASM200070v1_genomic	Complete	2.95	32.77	Human	Suriname	South America	2013	10	8
GCF_002000725.1_ASM200072v1_genomic	Complete	2.95	32.77	Food	Suriname	South America	2013	10	8
GCF_002000745.1_ASM200074v1_genomic	Complete	2.95	32.77	Human	Suriname	South America	2013	10	8
GCF_002000765.1_ASM200076v1_genomic	Complete	2.95	32.77	Laboratory	Suriname	South America	2013	10	8
GCF_002000785.1_ASM200078v1_genomic	Complete	2.95	32.77	Laboratory	Suriname	South America	2013	10	8
GCF_002000805.1_ASM200080v1_genomic	Complete	2.95	32.77	Laboratory	Suriname	South America	2013	10	8
GCF_002000825.1_ASM200082v1_genomic	Complete	2.95	32.77	Laboratory	Suriname	South America	2013	10	8
GCF_002000845.1_ASM200084v1_genomic	Complete	2.95	32.77	Laboratory	Suriname	South America	2013	10	8
GCF_002000865.1_ASM200086v1_genomic	Complete	2.99	32.72	Human	Suriname	South America	2013	10	8
GCF_002025125.1_ASM202512v1_genomic	Complete	2.8	32.9	Human	Germany	Europe	2012	3	398
GCF_002025145.1_ASM202514v1_genomic	Complete	2.8	32.88	Human	Germany	Europe	1884	Unclustered	464
GCF_002085525.1_ASM208552v1_genomic	Complete	2.87	32.8	Human	USA	North America	2013	10	8
GCF_002088995.1_ASM208899v1_genomic	Complete	2.88	32.8	Human	Canada	North America	2004	10	8
GCF_002089035.2_ASM208903v2_genomic	Complete	2.72	32.9	Human	Canada	North America	2014	3	398
GCF_002202075.1_ASM220207v1_genomic	Complete	2.81	32.88	Human	Germany	Europe	2014	5	243
GCF_002202095.1_ASM220209v1_genomic	Complete	2.82	32.88	Human	Germany	Europe	2013	5	243
GCF_002204555.1_ASM220455v1_genomic	Complete	2.86	32.9	Human	USA	North America	2010	8	5
GCF_002204575.1_ASM220457v1_genomic	Complete	2.83	33	Human	USA	North America	2010	3	398
GCF_002209325.1_ASM220932v1_genomic	Complete	2.81	32.8	Human	South Korea	Asia	2014	4	1
GCF_002214665.1_ASM221466v1_genomic	Complete	2.76	32.79	Human	South Korea	Asia	2013	Unclustered	72
GCF_002310395.1_ASM231039v1_genomic	Complete	2.88	32.9	Human	missing	Unknown	1970	10	254
GCF_002310435.1_ASM231043v1_genomic	Complete	2.88	32.9	Human	USA	North America	2008	10	254
GCF_002355355.1_ASM235535v1_genomic	Complete	2.9	32.9	Human	Russia	Europe	2007	10	8
GCF_002356675.1_ASM235667v1_genomic	Complete	2.84	32.75	Human	Japan	Asia	2013	10	8
GCF_002442975.1_ASM244297v1_genomic	Complete	2.83	32.9	Human	China	Asia	2016	7	59
GCF_002633765.1_ASM263376v1_genomic	Complete	2.68	32.9	Human	USA	North America	2010	Unclustered	45
GCF_002633785.1_ASM263378v1_genomic	Complete	2.86	32.8	Human	USA	North America	2011	5	30
GCF_002633805.1_ASM263380v1_genomic	Complete	2.83	32.87	Human	USA	North America	2010	8	5
GCF_002633825.1_ASM263382v1_genomic	Complete	2.77	32.77	Human	USA	North America	2011	4	1
GCF_002633845.1_ASM263384v1_genomic	Complete	2.76	32.9	Environment	USA	North America	2010	7	59
GCF_002633865.1_ASM263386v1_genomic	Complete	2.76	32.84	Environment	USA	North America	2011	8	5
GCF_002786465.1_ASM278646v1_genomic	Complete	2.85	32.9	Environment	Germany	Europe	2014	10	8
GCF_002786535.1_ASM278653v1_genomic	Complete	2.76	32.8	Environment	Germany	Europe	2015	6	22
GCF_002795285.1_ASM279528v1_genomic	Complete	2.83	32.77	Environment	USA	North America	2003	4	1
GCF_002803885.1_ASM280388v1_genomic	Complete	2.78	32.77	Environment	Denmark	Europe	2015	1	152
GCF_002850395.1_ASM285039v1_genomic	Complete	2.73	32.7	Environment	India	Asia	2014	Unclustered	2454
GCF_002850415.1_ASM285041v1_genomic	Complete	2.73	32.7	Environment	India	Asia	2014	Unclustered	2454
GCF_002952015.1_ASM295201v1_genomic	Complete	2.72	32.7	Human	India	Asia	2014	Unclustered	2454
GCF_003010875.1_ASM301087v1_genomic	Complete	2.74	32.77	Human	South Korea	Asia	2016	Unclustered	188
GCF_003031425.1_ASM303142v1_genomic	Complete	2.86	32.8	Human	USA	North America	2011	5	30
GCF_003031485.1_ASM303148v1_genomic	Complete	2.75	32.9	Human	Brazil	South America	2014	8	5
GCF_003073395.1_ASM307339v1_genomic	Complete	2.87	32.8	Human	Spain	Europe	2015	10	8
GCF_003073415.1_ASM307341v1_genomic	Complete	2.83	32.7	Human	Spain	Europe	2015	10	8
GCF_003073435.1_ASM307343v1_genomic	Complete	2.87	32.8	Human	Spain	Europe	2015	10	8
GCF_003111725.1_ASM311172v1_genomic	Complete	2.95	32.87	Human	Australia	Australia	2009	10	612
GCF_003111745.1_ASM311174v1_genomic	Complete	2.92	32.99	Human	Australia	Australia	2015	3	398
GCF_003184985.1_ASM318498v1_genomic	Complete	2.81	32.77	Human	Italy	Europe	2013	6	22
GCF_003185005.1_ASM318500v1_genomic	Complete	2.81	32.77	Human	Italy	Europe	2013	6	22
GCF_003186105.1_ASM318610v1_genomic	Complete	2.81	32.8	Animal	Ireland	Europe	2010	Unclustered	97
GCF_003186125.1_ASM318612v1_genomic	Complete	2.88	32.87	Human	Ireland	Europe	2010	Unclustered	71
GCF_003194405.1_ASM319440v1_genomic	Complete	2.77	32.9	Human	Brazil	South America	2015	8	5
GCF_003342735.1_ASM334273v1_genomic	Complete	2.79	32.9	Human	South Korea	Asia	2016	Unclustered	72
GCF_003342775.1_ASM334277v1_genomic	Complete	2.77	32.9	Human	South Korea	Asia	2017	Unclustered	72
GCF_003347055.1_ASM334705v1_genomic	Complete	2.75	32.77	Human	South Korea	Asia	2017	Unclustered	72
GCF_003351925.1_ASM335192v1_genomic	Complete	2.91	32.9	Human	South Korea	Asia	2017	8	5
GCF_003354545.1_ASM335454v1_genomic	Complete	2.81	32.9	Human	Germany	Europe	1994	Unclustered	121
GCF_003354565.1_ASM335456v1_genomic	Complete	2.91	32.9	Human	Germany	Europe	1994	8	228
GCF_003354585.1_ASM335458v1_genomic	Complete	2.91	32.9	Human	Germany	Europe	1994	8	228
GCF_003354605.1_ASM335460v1_genomic	Complete	2.82	32.9	Human	Germany	Europe	1994	Unclustered	121
GCF_003354625.1_ASM335462v1_genomic	Complete	2.81	32.8	Human	Germany	Europe	1994	5	30
GCF_003354645.1_ASM335464v1_genomic	Complete	2.82	32.9	Human	Germany	Europe	1994	Unclustered	121
GCF_003354665.1_ASM335466v1_genomic	Complete	2.89	32.9	Human	Germany	Europe	1994	10	254
GCF_003354685.1_ASM335468v1_genomic	Complete	2.81	32.8	Food	Germany	Europe	1994	5	30
GCF_003354705.1_ASM335470v1_genomic	Complete	2.91	32.9	Human	Germany	Europe	1994	8	228
GCF_003354725.1_ASM335472v1_genomic	Complete	2.81	32.8	Human	Germany	Europe	1994	5	30
GCF_003354745.1_ASM335474v1_genomic	Complete	2.81	32.8	Human	Germany	Europe	1994	5	30
GCF_003354765.1_ASM335476v1_genomic	Complete	2.91	32.9	Human	Germany	Europe	1994	8	228
GCF_003354785.1_ASM335478v1_genomic	Complete	2.81	32.8	Human	Germany	Europe	1994	5	30
GCF_003354805.1_ASM335480v1_genomic	Complete	2.77	32.8	Human	Germany	Europe	1994	10	8
GCF_003354865.1_ASM335486v1_genomic	Complete	2.75	32.87	Human	Germany	Europe	1994	9	15
GCF_003354885.1_ASM335488v1_genomic	Complete	2.83	32.85	Human	Germany	Europe	1994	10	8
GCF_003354905.1_ASM335490v1_genomic	Complete	2.85	32.83	Human	Germany	Europe	1994	Unclustered	121
GCF_003354925.1_ASM335492v1_genomic	Complete	2.75	32.87	Human	Germany	Europe	1994	9	15
GCF_003354945.1_ASM335494v1_genomic	Complete	2.96	32.87	Human	Germany	Europe	1994	10	254
GCF_003354965.1_ASM335496v1_genomic	Complete	2.92	32.87	Human	Germany	Europe	1994	10	254
GCF_003354985.1_ASM335498v1_genomic	Complete	2.91	32.9	Human	Germany	Europe	1994	8	228
GCF_003394105.1_ASM339410v1_genomic	Complete	2.91	32.8	Human	Australia	Australia	2009	2	239
GCF_003425835.1_ASM342583v1_genomic	Complete	2.84	32.77	Human	Germany	Europe	1994	10	8
GCF_003425885.1_ASM342588v1_genomic	Complete	2.84	32.78	Human	Germany	Europe	1994	10	8
GCF_003426145.1_ASM342614v1_genomic	Complete	2.85	32.8	Human	Germany	Europe	1994	10	8
GCF_003431365.1_ASM343136v1_genomic	Complete	2.78	32.9	Human	USA	North America	2011	8	632
GCF_003432345.1_ASM343234v1_genomic	Complete	2.84	32.89	Human	China	Asia	2014	Unclustered	9
GCF_003432365.1_ASM343236v1_genomic	Complete	2.86	32.8	Human	China	Asia	2014	Unclustered	9
GCF_003490125.1_ASM349012v1_genomic	Complete	2.77	32.9	Human	France	Europe	2003	Unclustered	133
GCF_003595365.1_ASM359536v1_genomic	Complete	2.94	32.77	Human	Suriname	South America	2013	10	8
GCF_003595385.1_ASM359538v1_genomic	Complete	2.94	32.77	Human	Suriname	South America	2013	10	8
GCF_003595405.1_ASM359540v1_genomic	Complete	2.95	32.77	Human	Suriname	South America	2013	10	8
GCF_003595425.1_ASM359542v1_genomic	Complete	2.95	32.77	Human	Suriname	South America	2013	10	8
GCF_003595445.1_ASM359544v1_genomic	Complete	2.95	32.77	Human	Suriname	South America	2013	10	8
GCF_003595465.1_ASM359546v1_genomic	Complete	2.95	32.77	Human	Suriname	South America	2013	10	8
GCF_003595485.1_ASM359548v1_genomic	Complete	2.95	32.77	Animal	Suriname	South America	2013	10	8
GCF_003595505.1_ASM359550v1_genomic	Complete	2.95	32.77	Animal	Suriname	South America	2013	10	8
GCF_003609855.1_ASM360985v1_genomic	Complete	2.77	32.96	Human	Japan	Asia	2005	3	6272
GCF_003609895.1_ASM360989v1_genomic	Complete	2.81	32.8	Human	Japan	Asia	2005	Unclustered	50
GCF_003609915.1_ASM360991v1_genomic	Complete	2.81	32.8	Human	Japan	Asia	2005	Unclustered	50
GCF_003827735.1_ASM382773v1_genomic	Complete	2.79	32.9	Human	Kazakhstan	Asia	2017	Unclustered	464
GCF_003945405.1_ASM394540v1_genomic	Complete	2.96	33	Human	missing	Unknown	2008	8	2389
GCF_003945425.1_ASM394542v1_genomic	Complete	3.07	32.9	Human	missing	Unknown	2009	8	2389
GCF_003952625.1_ASM395262v1_genomic	Complete	2.88	32.9	Human	South Korea	Asia	2015	4	1
GCF_003991015.1_ASM399101v1_genomic	Complete	2.79	32.84	Human	USA	North America	2015	8	5
GCF_004118995.1_ASM411899v1_genomic	Complete	2.88	32.8	Human	USA	North America	2017	10	8
GCF_004136235.1_ASM413623v1_genomic	Complete	2.79	32.9	Human	China	Asia	2012	10	1516
GCF_004136255.1_ASM413625v1_genomic	Complete	3.05	32.8	Animal	China	Asia	2012	2	239
GCF_004136655.1_ASM413665v1_genomic	Complete	2.85	32.8	Human	China	Asia	2014	Unclustered	9
GCF_004153345.1_ASM415334v1_genomic	Complete	2.87	32.9	Human	India	Asia	2016	Unclustered	772
GCF_004153365.1_ASM415336v1_genomic	Complete	2.84	32.8	Human	India	Asia	2015	6	22
GCF_004193875.1_ASM419387v1_genomic	Complete	2.8	32.8	Human	Canada	North America	2002	10	8
GCF_004193895.1_ASM419389v1_genomic	Complete	2.76	32.8	Human	Canada	North America	1993	10	8
GCF_004208595.1_ASM420859v1_genomic	Complete	2.85	32.85	Environment	USA	North America	2016	8	5
GCF_004421085.1_ASM442108v1_genomic	Complete	2.86	32.8	Human	USA	North America	2004	5	30
GCF_004614295.1_ASM461429v1_genomic	Complete	2.83	32.8	Human	Canada	North America	2002	10	8
GCF_004614315.1_ASM461431v1_genomic	Complete	2.96	32.8	Human	Canada	North America	2011	10	8
GCF_004771515.1_ASM477151v1_genomic	Complete	2.77	32.9	Animal	France	Europe	2008	Unclustered	133
GCF_004771975.1_ASM477197v1_genomic	Complete	2.78	32.8	Human	France	Europe	2018	Unclustered	700
GCF_004772055.1_ASM477205v1_genomic	Complete	2.7	32.9	Human	France	Europe	2018	7	59
GCF_004785995.1_ASM478599v1_genomic	Complete	2.91	32.9	Human	Poland	Europe	2004	8	5
GCF_005705815.1_ASM570581v1_genomic	Complete	2.78	32.7	Human	Pakistan	Asia	2018	Unclustered	772
GCF_005707015.1_ASM570701v1_genomic	Complete	2.87	32.9	Animal	Pakistan	Asia	2017	Unclustered	772
GCF_005707215.1_ASM570721v1_genomic	Complete	2.79	32.75	Animal	Pakistan	Asia	2018	8	5352
GCF_005707335.1_ASM570733v1_genomic	Complete	2.75	32.7	Animal	Pakistan	Asia	2017	Unclustered	772
GCF_005885975.1_ASM588597v1_genomic	Complete	2.86	32.75	Human	Colombia	South America	2017	10	923
GCF_005889995.1_ASM588999v1_genomic	Complete	2.94	32.72	Human	USA	North America	2011	10	8
GCF_005890015.1_ASM589001v1_genomic	Complete	2.94	32.9	Human	Australia	Australia	2004	2	239
GCF_005890035.1_ASM589003v1_genomic	Complete	2.85	32.85	Human	USA	North America	2019	8	5
GCF_005931015.2_ASM593101v2_genomic	Complete	2.76	33	Human	China	Asia	2014	3	398
GCF_005931055.2_ASM593105v2_genomic	Complete	2.8	32.9	Human	China	Asia	2014	3	398
GCF_005954685.1_ASM595468v1_genomic	Complete	2.85	32.85	Human	USA	North America	2010	8	5
GCF_006088835.1_ASM608883v1_genomic	Complete	3	32.87	Human	South Korea	Asia	2016	8	5
GCF_006158985.1_ASM615898v1_genomic	Complete	2.82	32.86	Human	China	Asia	2018	7	3355
GCF_007185035.1_ASM718503v1_genomic	Complete	2.96	32.87	Human	Japan	Asia	2018	4	1
GCF_007410625.1_ASM741062v1_genomic	Complete	2.94	32.9	Human	USA	North America	2019	2	239
GCF_007726325.1_ASM772632v1_genomic	Complete	2.89	33	Human	USA	North America	2010	3	398
GCF_007726465.1_ASM772646v1_genomic	Complete	2.86	32.83	Human	USA	North America	2010	Unclustered	1159
GCF_007726495.1_ASM772649v1_genomic	Complete	2.83	32.88	Human	USA	North America	2010	8	5
GCF_007726525.1_ASM772652v1_genomic	Complete	2.8	32.78	Human	USA	North America	2010	8	5
GCF_007726545.1_ASM772654v1_genomic	Complete	2.83	32.88	Human	USA	North America	2010	8	5
GCF_007726565.1_ASM772656v1_genomic	Complete	2.86	32.88	Human	USA	North America	2010	8	5
GCF_007813675.1_ASM781367v1_genomic	Complete	2.74	32.8	Human	Brazil	South America	2014	4	1
GCF_007826355.1_ASM782635v1_genomic	Complete	2.75	32.9	Human	South Africa	Africa	2018	Unclustered	12
GCF_007954445.1_ASM795444v1_genomic	Complete	2.87	32.77	Human	USA	North America	2018	10	8
GCF_007954465.1_ASM795446v1_genomic	Complete	2.87	32.77	Human	USA	North America	2018	10	8
GCF_008244705.1_ASM824470v1_genomic	Complete	2.89	32.79	Human	USA	North America	1999	10	8
GCF_008329865.1_ASM832986v1_genomic	Complete	2.89	32.68	Human	USA	North America	2018	10	8
GCF_008329885.1_ASM832988v1_genomic	Complete	2.89	32.68	Human	USA	North America	2018	10	8
GCF_008330045.1_ASM833004v1_genomic	Complete	2.89	32.85	Human	Taiwan	Asia	2013	7	59
GCF_008330585.1_ASM833058v1_genomic	Complete	2.81	32.93	Human	USA	North America	2018	Unclustered	45
GCF_008370815.1_ASM837081v1_genomic	Complete	2.98	32.85	Human	USA	North America	2019	10	8
GCF_008462245.1_ASM846224v1_genomic	Complete	2.88	32.9	Human	China	Asia	2014	3	4068
GCF_008619075.1_ASM861907v1_genomic	Complete	2.94	32.86	Human	Japan	Asia	2006	8	764
GCF_008619235.1_ASM861923v1_genomic	Complete	2.84	32.75	Human	Japan	Asia	2014	10	8
GCF_008619415.1_ASM861941v1_genomic	Complete	2.86	32.76	Human	Japan	Asia	2014	10	8
GCF_008619795.1_ASM861979v1_genomic	Complete	2.75	32.8	Human	Japan	Asia	2014	Unclustered	6312
GCF_008619935.1_ASM861993v1_genomic	Complete	2.86	32.76	Human	Japan	Asia	2018	10	8
GCF_008620055.1_ASM862005v1_genomic	Complete	2.97	32.86	Animal	Japan	Asia	2018	8	764
GCF_008620175.1_ASM862017v1_genomic	Complete	2.9	32.87	Human	Japan	Asia	2018	8	6313
GCF_009176765.1_ASM917676v1_genomic	Complete	2.95	32.9	Human	Japan	Asia	2015	8	5
GCF_009176785.1_ASM917678v1_genomic	Complete	2.99	32.97	Human	Japan	Asia	2015	8	5
GCF_009176875.1_ASM917687v1_genomic	Complete	2.98	32.87	Animal	Japan	Asia	2015	8	5
GCF_009650155.1_ASM965015v1_genomic	Complete	2.75	32.84	Animal	USA	North America	2011	8	5
GCF_009684655.1_ASM968465v1_genomic	Complete	2.85	32.86	Human	China	Asia	2016	7	338
GCF_009728755.1_ASM972875v1_genomic	Complete	2.9	32.9	Human	France	Europe	2005	5	30
GCF_009728775.1_ASM972877v1_genomic	Complete	2.86	32.8	Environment	France	Europe	2005	5	30
GCF_009739675.1_ASM973967v1_genomic	Complete	2.9	32.85	Environment	Israel	Asia	2017	8	5
GCF_009739695.1_ASM973969v1_genomic	Complete	2.9	32.85	Environment	Israel	Asia	2017	8	5
GCF_009739715.1_ASM973971v1_genomic	Complete	2.9	32.85	Human	Israel	Asia	2017	8	5
GCF_009739735.1_ASM973973v1_genomic	Complete	2.83	32.9	Human	Israel	Asia	2017	8	5
GCF_009739755.1_ASM973975v1_genomic	Complete	2.83	32.9	Human	Israel	Asia	2017	8	5
GCF_009739775.1_ASM973977v1_genomic	Complete	2.83	32.9	Human	Israel	Asia	2017	8	5
GCF_009739795.1_ASM973979v1_genomic	Complete	2.83	32.9	Human	Israel	Asia	2017	8	5
GCF_009739825.1_ASM973982v1_genomic	Complete	2.83	32.9	Animal	Israel	Asia	2017	8	5
GCF_009739845.1_ASM973984v1_genomic	Complete	2.83	32.9	Human	Israel	Asia	2017	8	5
GCF_009739865.1_ASM973986v1_genomic	Complete	2.83	32.9	Animal	Israel	Asia	2017	8	5
GCF_009739885.1_ASM973988v1_genomic	Complete	2.83	32.9	Animal	Israel	Asia	2017	8	5
GCF_009740205.1_ASM974020v1_genomic	Complete	2.83	32.9	Human	Israel	Asia	2017	8	5
GCF_009769095.1_ASM976909v1_genomic	Complete	2.82	32.87	Human	South Korea	Asia	2008	Unclustered	513
GCF_009857055.1_ASM985705v1_genomic	Complete	2.9	32.7	Human	China	Asia	2018	10	630
GCF_009914455.1_ASM991445v1_genomic	Complete	2.83	32.88	Animal	China	Asia	2018	7	59
GCF_010669265.1_ASM1066926v1_genomic	Complete	2.94	32.68	Animal	China	Asia	2013	8	5
GCF_011032785.1_ASM1103278v1_genomic	Complete	2.78	32.88	Human	USA	North America	2018	Unclustered	6715
GCF_011035105.1_ASM1103510v1_genomic	Complete	2.81	32.87	Human	Denmark	Europe	2011	Unclustered	6
GCF_012044215.1_ASM1204421v1_genomic	Complete	2.74	32.9	Human	South Korea	Asia	2015	9	15
GCF_012044475.1_ASM1204447v1_genomic	Complete	2.74	32.9	Human	South Korea	Asia	2015	8	587
GCF_012974825.1_ASM1297482v1_genomic	Complete	2.77	32.87	Animal	China	Asia	2014	Unclustered	6
GCF_013003945.1_ASM1300394v1_genomic	Complete	2.86	32.9	Animal	South Korea	Asia	2017	7	59
GCF_013004085.1_ASM1300408v1_genomic	Complete	2.93	32.95	Animal	China	Asia	2019	8	6324
GCF_013008375.1_ASM1300837v1_genomic	Complete	2.84	32.8	Human	Germany	Europe	2009	6	22
GCF_013046865.1_ASM1304686v1_genomic	Complete	2.86	32.87	Human	China	Asia	2011	7	3195
GCF_013046885.1_ASM1304688v1_genomic	Complete	2.82	32.86	Human	China	Asia	2010	7	59
GCF_013305885.1_ASM1330588v1_genomic	Complete	2.73	32.78	Human	USA	North America	2016	8	5
GCF_013305905.1_ASM1330590v1_genomic	Complete	2.86	32.88	Human	USA	North America	2016	8	5
GCF_013305955.1_ASM1330595v1_genomic	Complete	2.87	32.85	Human	USA	North America	2016	8	5
GCF_013307005.2_ASM1330700v2_genomic	Complete	2.92	32.76	Human	USA	North America	2017	10	8
GCF_013307025.1_ASM1330702v1_genomic	Complete	2.9	32.85	Human	USA	North America	2016	8	5
GCF_013307065.1_ASM1330706v1_genomic	Complete	2.91	32.78	Human	USA	North America	2017	10	8
GCF_013307085.1_ASM1330708v1_genomic	Complete	2.82	32.85	Human	China	Asia	2014	Unclustered	7
GCF_013363895.1_ASM1336389v1_genomic	Complete	2.79	33	Human	Germany	Europe	2015	Unclustered	80
GCF_013389715.1_ASM1338971v1_genomic	Complete	2.98	32.89	Human	Belarus	Europe	2016	2	239
GCF_013394425.1_ASM1339442v1_genomic	Complete	2.88	32.76	Human	NA	Unknown	2013	10	8
GCF_013415955.1_ASM1341595v1_genomic	Complete	2.94	32.87	Human	Brazil	South America	2005	4	1
GCF_013467165.1_ASM1346716v1_genomic	Complete	2.85	32.8	Animal	Netherlands	Europe	2001	5	30
GCF_013467405.1_ASM1346740v1_genomic	Complete	2.88	32.8	Human	Netherlands	Europe	2001	5	30
GCF_013836525.1_ASM1383652v1_genomic	Complete	2.92	32.7	Human	Denmark	Europe	2016	10	630
GCF_013836745.1_ASM1383674v1_genomic	Complete	2.88	32.7	Human	Denmark	Europe	2018	10	630
GCF_014696255.1_ASM1469625v2_genomic	Complete	2.88	32.9	Human	Nigeria	Africa	2016	Unclustered	789
GCF_014696415.1_ASM1469641v2_genomic	Complete	2.77	32.9	Human	Nigeria	Africa	2016	1	152
GCF_014696535.1_ASM1469653v2_genomic	Complete	2.79	32.9	Human	Nigeria	Africa	2016	Unclustered	789
GCF_014696685.1_ASM1469668v2_genomic	Complete	2.84	32.8	Human	Nigeria	Africa	2016	4	1
GCF_014696835.1_ASM1469683v2_genomic	Complete	2.8	32.9	Human	Nigeria	Africa	2016	4	1
GCF_014696975.1_ASM1469697v2_genomic	Complete	2.79	32.8	Human	Nigeria	Africa	2016	1	152
GCF_015244035.1_ASM1524403v1_genomic	Complete	2.84	32.7	Human	China	Asia	2018	10	630
GCF_015732455.1_ASM1573245v1_genomic	Complete	2.79	32.9	Animal	USA	North America	2019	9	582
GCF_015767475.1_ASM1576747v1_genomic	Complete	2.76	32.8	Human	Germany	Europe	2008	Unclustered	9
GCF_015767495.1_ASM1576749v1_genomic	Complete	2.89	32.98	Human	China	Asia	2016	3	398
GCF_015774815.1_ASM1577481v1_genomic	Complete	2.73	33	Animal	United Kingdom	Europe	2015	Unclustered	133
GCF_015774835.1_ASM1577483v1_genomic	Complete	2.73	32.9	Human	Jersey	Europe	2015	Unclustered	49
GCF_015774855.1_ASM1577485v1_genomic	Complete	2.74	32.9	Human	Jersey	Europe	2015	Unclustered	49
GCF_015999445.1_ASM1599944v1_genomic	Complete	2.88	32.88	Human	China	Asia	2019	4	1
GCF_016065215.1_ASM1606521v1_genomic	Complete	2.83	32.8	Human	United Arab Emirates	Asia	2018	Unclustered	1153
GCF_016413705.1_ASM1641370v1_genomic	Complete	2.85	32.85	Human	Comoros	Africa	2019	4	1
GCF_016413725.1_ASM1641372v1_genomic	Complete	2.83	32.84	Human	Comoros	Africa	2019	Unclustered	3926
GCF_016591995.1_ASM1659199v1_genomic	Complete	2.86	32.86	Human	Japan	Asia	1985	8	5
GCF_016894285.1_ASM1689428v1_genomic	Complete	2.82	32.8	Human	Samoa	Australia	2018	Unclustered	25
GCF_017161095.1_ASM1716109v1_genomic	Complete	2.75	32.87	Human	Switzerland	Europe	2019	Unclustered	97
GCF_017798245.1_ASM1779824v1_genomic	Complete	2.81	32.84	Human	South Africa	Africa	2016	8	5
GCF_018093065.1_ASM1809306v1_genomic	Complete	2.8	32.85	Human	Canada	North America	2016	Unclustered	182
GCF_018093105.1_ASM1809310v1_genomic	Complete	2.76	32.8	Food	United Kingdom	Europe	2017	9	582
GCF_018093205.1_ASM1809320v1_genomic	Complete	2.72	32.9	Human	United Kingdom	Europe	2013	Unclustered	12
GCF_018135565.1_ASM1813556v1_genomic	Complete	2.79	32.9	Human	Switzerland	Europe	2017	3	398
GCF_018141385.1_ASM1814138v1_genomic	Complete	2.74	33	Human	Switzerland	Europe	2019	3	398
GCF_018336515.1_ASM1833651v1_genomic	Complete	2.93	32.87	Human	China	Asia	2013	8	965
GCF_018336535.1_ASM1833653v1_genomic	Complete	2.84	32.87	Food	China	Asia	2013	8	965
GCF_018399115.1_ASM1839911v1_genomic	Complete	2.91	32.9	Food	South Korea	Asia	2015	5	977
GCF_018987325.1_ASM1898732v1_genomic	Complete	2.83	32.98	Food	Denmark	Europe	2014	3	398
GCF_018987365.1_ASM1898736v1_genomic	Complete	2.79	32.9	Food	China	Asia	2012	7	59
GCF_019134615.1_ASM1913461v1_genomic	Complete	2.85	32.9	Food	China	Asia	2018	Unclustered	9
GCF_019134635.1_ASM1913463v1_genomic	Complete	2.81	32.9	Food	China	Asia	2018	Unclustered	9
GCF_019334585.1_ASM1933458v1_genomic	Complete	2.84	32.8	Human	United Kingdom	Europe	1936	10	8
GCF_019550875.1_ASM1955087v1_genomic	Complete	2.8	32.9	Human	South Korea	Asia	2016	Unclustered	72
GCF_019550945.1_ASM1955094v1_genomic	Complete	2.96	32.97	Human	South Korea	Asia	2015	8	5
GCF_019551035.1_ASM1955103v1_genomic	Complete	2.9	32.9	Human	South Korea	Asia	2016	8	5
GCF_019551095.1_ASM1955109v1_genomic	Complete	2.97	32.87	Human	South Korea	Asia	2017	8	5
GCF_019551175.1_ASM1955117v1_genomic	Complete	2.99	32.71	Human	South Korea	Asia	2015	10	5863
GCF_019551235.1_ASM1955123v1_genomic	Complete	2.95	32.77	Human	South Korea	Asia	2016	10	8
GCF_019551315.1_ASM1955131v1_genomic	Complete	2.9	32.9	Human	South Korea	Asia	2016	8	5
GCF_019551355.1_ASM1955135v1_genomic	Complete	2.76	32.8	Human	South Korea	Asia	2014	Unclustered	72
GCF_019551375.1_ASM1955137v1_genomic	Complete	2.92	32.86	Human	South Korea	Asia	2016	8	5
GCF_019551415.1_ASM1955141v1_genomic	Complete	2.94	32.86	Human	South Korea	Asia	2017	8	5
GCF_019603375.1_ASM1960337v1_genomic	Complete	2.86	32.87	Human	South Korea	Asia	2019	7	59
GCF_019653615.1_ASM1965361v1_genomic	Complete	2.9	32.9	Human	Germany	Europe	2014	Unclustered	6610
GCF_019669165.1_ASM1966916v1_genomic	Complete	2.86	33	Animal	Japan	Asia	2018	3	1232
GCF_019669245.1_ASM1966924v1_genomic	Complete	2.85	33	Human	Japan	Asia	2017	3	1232
GCF_019669345.1_ASM1966934v1_genomic	Complete	2.81	32.96	Human	South Korea	Asia	2019	3	1232
GCF_019669385.1_ASM1966938v1_genomic	Complete	2.78	32.97	Human	Japan	Asia	2019	3	1232
GCF_019738975.1_ASM1973897v1_genomic	Complete	2.91	32.77	Animal	USA	North America	1905	10	8
GCF_019915405.1_ASM1991540v1_genomic	Complete	2.77	32.94	Human	Kazakhstan	Asia	2021	Unclustered	508
GCF_019915425.1_ASM1991542v1_genomic	Complete	2.89	32.8	Human	Kazakhstan	Asia	2021	5	30
GCF_019915585.1_ASM1991558v1_genomic	Complete	2.93	32.74	Human	South Korea	Asia	2020	Unclustered	72
GCF_020003145.1_ASM2000314v1_genomic	Complete	2.88	33	Human	Netherlands	Europe	2021	3	398
GCF_020003165.1_ASM2000316v1_genomic	Complete	2.94	32.98	Human	Netherlands	Europe	2021	3	398
GCF_020034535.1_ASM2003453v1_genomic	Complete	2.91	32.89	Human	South Korea	Asia	2020	Unclustered	45
GCF_020042725.1_ASM2004272v1_genomic	Complete	2.82	32.87	Animal	China	Asia	2019	7	59
GCF_020097755.1_ASM2009775v1_genomic	Complete	2.81	32.97	Animal	South Korea	Asia	2020	3	1232
GCF_020150915.1_ASM2015091v1_genomic	Complete	2.87	32.74	Human	China	Asia	2021	10	8
GCF_020177155.3_ASM2017715v3_genomic	Complete	2.85	32.74	Human	Malaysia	Asia	2016	Unclustered	573
GCF_020388235.1_ASM2038823v1_genomic	Complete	2.8	32.87	Human	Germany	Europe	2019	7	59
GCF_020388255.1_ASM2038825v1_genomic	Complete	2.79	32.86	Human	Germany	Europe	2019	7	59
GCF_020388295.1_ASM2038829v1_genomic	Complete	2.79	32.9	Human	Germany	Europe	2019	7	59
GCF_020388315.1_ASM2038831v1_genomic	Complete	2.76	32.9	Human	Germany	Europe	2019	7	59
GCF_020388335.1_ASM2038833v1_genomic	Complete	2.76	32.9	Human	Germany	Europe	2019	7	59
GCF_020388395.1_ASM2038839v1_genomic	Complete	2.88	32.76	Animal	Germany	Europe	2019	10	8
GCF_020388555.1_ASM2038855v1_genomic	Complete	2.93	32.71	Human	Germany	Europe	2019	10	8
GCF_020388655.1_ASM2038865v1_genomic	Complete	2.9	32.74	Human	Germany	Europe	2019	10	8
GCF_020388675.1_ASM2038867v1_genomic	Complete	2.93	32.68	Human	Germany	Europe	2019	10	8
GCF_020388695.1_ASM2038869v1_genomic	Complete	2.91	32.69	Human	Germany	Europe	2019	10	8
GCF_020388715.1_ASM2038871v1_genomic	Complete	2.75	32.8	Human	Germany	Europe	2019	10	8
GCF_020388735.1_ASM2038873v1_genomic	Complete	2.84	32.81	Human	Germany	Europe	2019	10	8
GCF_020388765.1_ASM2038876v1_genomic	Complete	2.75	32.8	Human	Germany	Europe	2019	10	8
GCF_020388785.1_ASM2038878v1_genomic	Complete	2.88	32.89	Human	Germany	Europe	2019	Unclustered	426
GCF_020388805.1_ASM2038880v1_genomic	Complete	2.76	33	Human	Germany	Europe	2019	Unclustered	45
GCF_020388825.1_ASM2038882v1_genomic	Complete	2.76	33	Human	Germany	Europe	2019	Unclustered	45
GCF_020388845.1_ASM2038884v1_genomic	Complete	3.12	32.76	Human	Germany	Europe	2019	Unclustered	426
GCF_020388885.1_ASM2038888v1_genomic	Complete	2.83	32.89	Food	Germany	Europe	2019	Unclustered	45
GCF_020388905.1_ASM2038890v1_genomic	Complete	2.95	32.8	Water	Germany	Europe	2019	5	1708
GCF_020388925.1_ASM2038892v1_genomic	Complete	2.95	32.78	Human	Germany	Europe	2019	5	1708
GCF_020388965.1_ASM2038896v1_genomic	Complete	2.73	32.9	Animal	Germany	Europe	2018	9	15
GCF_020388985.1_ASM2038898v1_genomic	Complete	2.75	32.9	Human	Germany	Europe	2018	Unclustered	7
GCF_020389005.1_ASM2038900v1_genomic	Complete	2.75	32.9	Human	Germany	Europe	2018	Unclustered	7
GCF_020389025.2_ASM2038902v2_genomic	Complete	2.79	32.87	Human	Germany	Europe	2018	9	15
GCF_020389165.1_ASM2038916v1_genomic	Complete	2.75	32.9	Human	Germany	Europe	2018	Unclustered	7
GCF_020389265.1_ASM2038926v1_genomic	Complete	2.73	32.9	Human	Germany	Europe	2018	9	15
GCF_020389325.1_ASM2038932v1_genomic	Complete	2.72	33	Human	Germany	Europe	2018	3	398
GCF_020389425.1_ASM2038942v1_genomic	Complete	2.72	33	Human	Germany	Europe	2018	3	398
GCF_020389445.1_ASM2038944v1_genomic	Complete	2.72	33	Animal	Germany	Europe	2018	3	398
GCF_020389485.1_ASM2038948v1_genomic	Complete	2.75	33	Human	Germany	Europe	2018	Unclustered	45
GCF_020389505.1_ASM2038950v1_genomic	Complete	2.79	33	Human	Germany	Europe	2018	Unclustered	45
GCF_020389525.1_ASM2038952v1_genomic	Complete	2.83	33.05	Animal	Germany	Europe	2018	Unclustered	45
GCF_020389545.1_ASM2038954v1_genomic	Complete	2.75	33	Animal	Germany	Europe	2018	Unclustered	45
GCF_020389565.1_ASM2038956v1_genomic	Complete	2.75	33	Animal	Germany	Europe	2018	Unclustered	45
GCF_020526105.1_ASM2052610v1_genomic	Complete	2.67	32.9	Animal	China	Asia	2020	8	950
GCF_020702135.2_ASM2070213v2_genomic	Complete	2.83	32.9	Animal	China	Asia	2017	3	398
GCF_020702515.2_ASM2070251v2_genomic	Complete	2.89	32.87	Animal	China	Asia	2017	7	59
GCF_020702535.2_ASM2070253v2_genomic	Complete	2.72	32.96	Animal	China	Asia	2017	3	398
GCF_020702545.2_ASM2070254v2_genomic	Complete	2.84	32.86	Human	China	Asia	2017	3	398
GCF_020702575.2_ASM2070257v2_genomic	Complete	2.74	32.96	Human	China	Asia	2017	3	398
GCF_020702585.2_ASM2070258v2_genomic	Complete	2.81	32.9	Human	China	Asia	2017	3	398
GCF_020702615.2_ASM2070261v2_genomic	Complete	2.74	32.96	Human	China	Asia	2017	3	398
GCF_020881895.1_ASM2088189v1_genomic	Complete	2.72	33	Human	China	Asia	2012	3	398
GCF_020886635.1_ASM2088663v1_genomic	Complete	2.85	32.96	Human	Japan	Asia	2016	Unclustered	45
GCF_020887155.1_ASM2088715v1_genomic	Complete	2.83	32.8	Human	Japan	Asia	2019	6	22
GCF_020887215.1_ASM2088721v1_genomic	Complete	2.82	32.86	Human	Japan	Asia	2020	6	22
GCF_020889645.1_ASM2088964v1_genomic	Complete	2.78	32.9	Human	Germany	Europe	2018	Unclustered	49
GCF_020889665.1_ASM2088966v1_genomic	Complete	2.87	33	Human	Germany	Europe	2016	Unclustered	4614
GCF_020985245.1_ASM2098524v1_genomic	Complete	2.88	32.9	Human	China	Asia	2016	10	254
GCF_021172865.1_ASM2117286v1_genomic	Complete	2.77	32.76	Human	USA	North America	2019	5	30
GCF_021172885.1_ASM2117288v1_genomic	Complete	2.94	32.77	Human	USA	North America	2018	10	8
GCF_021172905.1_ASM2117290v1_genomic	Complete	2.78	32.8	Human	USA	North America	2018	8	5
GCF_021172925.1_ASM2117292v1_genomic	Complete	2.91	32.74	Human	USA	North America	2018	10	8
GCF_021172945.1_ASM2117294v1_genomic	Complete	2.81	32.88	Human	USA	North America	2018	8	5
GCF_021249285.1_ASM2124928v1_genomic	Complete	2.81	32.86	Food	Ireland	Europe	2015	Unclustered	12
GCF_021390135.1_ASM2139013v1_genomic	Complete	2.74	32.91	Human	USA	North America	2010	10	8
GCF_021491715.1_ASM2149171v1_genomic	Complete	2.78	32.9	Human	Burkina Faso	Africa	2019	8	7358
GCF_021491735.1_ASM2149173v1_genomic	Complete	2.78	32.9	Human	Burkina Faso	Africa	2019	8	7358
GCF_021491775.1_ASM2149177v1_genomic	Complete	2.83	32.9	Human	Burkina Faso	Africa	2019	5	1472
GCF_021491835.1_ASM2149183v1_genomic	Complete	2.81	32.9	Human	Burkina Faso	Africa	2019	9	2434
GCF_021491895.1_ASM2149189v1_genomic	Complete	2.73	32.9	Human	Burkina Faso	Africa	2019	1	152
GCF_021513355.1_ASM2151335v1_genomic	Complete	2.77	32.87	Human	South Korea	Asia	2009	7	59
GCF_021725475.1_ASM2172547v1_genomic	Complete	2.79	32.86	Human	Canada	North America	2020	Unclustered	45
GCF_021869805.1_ASM2186980v1_genomic	Complete	2.87	32.9	Human	USA	North America	2018	8	5
GCF_022163365.1_ASM2216336v1_genomic	Complete	2.91	32.9	Human	USA	North America	1980	5	30
GCF_022163485.1_ASM2216348v1_genomic	Complete	2.8	32.76	Human	USA	North America	1981	10	8
GCF_022221525.1_ASM2222152v1_genomic	Complete	2.85	32.9	Human	NA	Unknown	2015	Unclustered	3686
GCF_022221545.1_ASM2222154v1_genomic	Complete	2.96	32.88	Human	NA	Unknown	2017	8	5
GCF_022221565.1_ASM2222156v1_genomic	Complete	2.81	32.87	Human	NA	Unknown	2010	Unclustered	88
GCF_022226975.1_ASM2222697v1_genomic	Complete	2.7	32.9	Human	USA	North America	2021	Unclustered	45
GCF_022226995.1_ASM2222699v1_genomic	Complete	2.83	32.77	Human	USA	North America	2021	10	8
GCF_022385275.1_ASM2238527v1_genomic	Complete	2.75	32.87	Human	China	Asia	2018	7	59
GCF_022406675.1_ASM2240667v1_genomic	Complete	2.92	32.79	Human	China	Asia	2015	Unclustered	9
GCF_022494545.1_ASM2249454v1_genomic	Complete	2.84	32.9	Human	China	Asia	2018	Unclustered	88
GCF_022494565.1_ASM2249456v1_genomic	Complete	2.8	32.9	Human	China	Asia	2018	7	59
GCF_022532145.1_ASM2253214v1_genomic	Complete	2.81	32.87	Human	China	Asia	2019	7	59
GCF_022682325.1_ASM2268232v1_genomic	Complete	2.8	32.9	Human	China	Asia	2019	7	59
GCF_022691325.1_ASM2269132v1_genomic	Complete	2.92	32.86	Human	USA	North America	2004	8	5
GCF_022691345.1_ASM2269134v1_genomic	Complete	2.92	32.91	Human	USA	North America	2004	8	5
GCF_022691365.1_ASM2269136v1_genomic	Complete	2.84	32.86	Human	USA	North America	2004	8	5
GCF_022691385.1_ASM2269138v1_genomic	Complete	2.84	32.86	Human	USA	North America	2004	8	5
GCF_022691405.1_ASM2269140v1_genomic	Complete	2.84	32.86	Human	USA	North America	2004	8	5
GCF_022691425.1_ASM2269142v1_genomic	Complete	2.89	32.86	Human	USA	North America	2004	8	5
GCF_022693165.1_ASM2269316v1_genomic	Complete	2.92	32.86	Human	USA	North America	2004	8	5
GCF_022693185.1_ASM2269318v1_genomic	Complete	2.92	32.86	Human	USA	North America	2004	8	5
GCF_022693205.1_ASM2269320v1_genomic	Complete	2.9	32.86	Human	USA	North America	2004	8	5
GCF_022693225.1_ASM2269322v1_genomic	Complete	2.9	32.86	Human	USA	North America	2004	8	5
GCF_022693245.1_ASM2269324v1_genomic	Complete	2.92	32.91	Human	USA	North America	2004	8	5
GCF_022693265.1_ASM2269326v1_genomic	Complete	2.92	32.91	Human	USA	North America	2004	8	5
GCF_022693285.1_ASM2269328v1_genomic	Complete	2.92	32.86	Human	USA	North America	2004	8	5
GCF_022693305.1_ASM2269330v1_genomic	Complete	2.92	32.86	Human	USA	North America	2004	8	5
GCF_022693325.1_ASM2269332v1_genomic	Complete	2.92	32.86	Animal	USA	North America	2004	8	5
GCF_022699245.1_ASM2269924v1_genomic	Complete	2.91	32.8	Human	Australia	Australia	2010	8	5
GCF_022699265.1_ASM2269926v1_genomic	Complete	2.91	32.82	Human	Australia	Australia	2021	8	5
GCF_022699285.1_ASM2269928v1_genomic	Complete	2.88	32.85	Human	Australia	Australia	2021	8	5
GCF_022809795.1_ASM2280979v1_genomic	Complete	2.96	32.85	Environment	China	Asia	2016	8	764
GCF_022832755.1_ASM2283275v1_genomic	Complete	3.01	32.8	Environment	China	Asia	2015	2	239
GCF_022832835.1_ASM2283283v1_genomic	Complete	2.97	32.8	Human	China	Asia	2014	2	239
GCF_022870625.1_ASM2287062v1_genomic	Complete	2.83	32.9	Food	USA	North America	2017	8	105
GCF_023170025.1_ASM2317002v1_genomic	Complete	2.82	32.86	Food	Japan	Asia	2005	5	30
GCF_023223475.1_ASM2322347v1_genomic	Complete	2.84	32.8	Food	NA	Unknown	2020	6	22
GCF_023373745.1_ASM2337374v1_genomic	Complete	2.84	32.8	Human	China	Asia	2016	4	1
GCF_023658665.1_ASM2365866v1_genomic	Complete	2.79	32.84	Human	USA	North America	1964	8	5
GCF_024205325.1_ASM2420532v1_genomic	Complete	2.91	32.86	Human	China	Asia	2016	8	764
GCF_024296825.1_ASM2429682v1_genomic	Complete	2.7	32.8	Human	NA	Unknown	1983	10	8
GCF_024296845.1_ASM2429684v1_genomic	Complete	2.91	32.9	Human	USA	North America	1988	5	30
GCF_024399355.1_ASM2439935v1_genomic	Complete	2.82	32.9	Human	China	Asia	2021	Unclustered	7
GCF_024399375.1_ASM2439937v1_genomic	Complete	2.73	32.9	Human	China	Asia	2021	Unclustered	6
GCF_024612055.1_ASM2461205v1_genomic	Complete	2.74	32.9	Food	Netherlands	Europe	2021	1	1633
GCF_024734775.1_ASM2473477v1_genomic	Complete	2.78	32.9	Animal	Kazakhstan	Asia	2022	Unclustered	78
GCF_024741355.1_ASM2474135v1_genomic	Complete	2.76	32.9	Animal	Nepal	Asia	2019	Unclustered	7754
GCF_024741375.1_ASM2474137v1_genomic	Complete	2.77	32.9	Human	Nepal	Asia	2019	Unclustered	7753
GCF_024741395.1_ASM2474139v1_genomic	Complete	2.79	32.8	Human	Nepal	Asia	2019	Unclustered	7752
GCF_024741415.1_ASM2474141v1_genomic	Complete	2.75	32.8	Human	Nepal	Asia	2019	Unclustered	7751
GCF_024741435.1_ASM2474143v1_genomic	Complete	2.79	32.8	Human	Nepal	Asia	2019	Unclustered	7750
GCF_024741455.1_ASM2474145v1_genomic	Complete	2.72	32.9	Human	Nepal	Asia	2019	Unclustered	7749
GCF_024741475.1_ASM2474147v1_genomic	Complete	2.72	32.9	Human	Nepal	Asia	2019	Unclustered	7748
GCF_024741495.1_ASM2474149v1_genomic	Complete	2.74	32.9	Human	Nepal	Asia	2019	Unclustered	7747
GCF_024741515.1_ASM2474151v1_genomic	Complete	2.77	32.9	Human	Nepal	Asia	2019	Unclustered	7746
GCF_024741535.1_ASM2474153v1_genomic	Complete	2.8	32.8	Human	Nepal	Asia	2019	Unclustered	7745
GCF_024741555.1_ASM2474155v1_genomic	Complete	2.82	32.8	Human	Germany	Europe	2016	Unclustered	7695
GCF_024741575.1_ASM2474157v1_genomic	Complete	2.83	32.88	Human	Nepal	Asia	2019	Unclustered	7694
GCF_024741595.1_ASM2474159v1_genomic	Complete	2.77	32.9	Human	Nepal	Asia	2019	Unclustered	7693
GCF_024741615.1_ASM2474161v1_genomic	Complete	2.75	32.9	Human	Nepal	Asia	2019	Unclustered	7692
GCF_024741635.1_ASM2474163v1_genomic	Complete	2.74	32.79	Human	Nepal	Asia	2019	Unclustered	7691
GCF_024741655.1_ASM2474165v1_genomic	Complete	2.81	32.9	Human	Nepal	Asia	2019	Unclustered	7690
GCF_024741675.1_ASM2474167v1_genomic	Complete	2.75	32.8	Human	Nepal	Asia	2019	Unclustered	7689
GCF_024741695.1_ASM2474169v1_genomic	Complete	2.84	32.77	Human	Nepal	Asia	2019	Unclustered	7688
GCF_024741715.1_ASM2474171v1_genomic	Complete	2.76	32.8	Human	Nepal	Asia	2019	Unclustered	7687
GCF_024741775.1_ASM2474177v1_genomic	Complete	2.73	32.9	Human	Nepal	Asia	2019	Unclustered	2990
GCF_900004855.1_BB155_genomic	Complete	2.78	32.8	Human	Mali	Africa	2005	1	152
GCF_900017775.1_NZAK3_genomic	Complete	2.86	32.77	Human	New Zealand	Australia	2005	8	5
GCF_900092595.1_Sa_Newman_UoM_genomic	Complete	2.88	32.9	Human	Australia	Australia	2016	10	254
GCF_900096745.1_AUS0325_genomic	Complete	2.77	32.9	Human	Australia	Australia	2013	Unclustered	88
GCF_900129335.1_PP_HGAG_QV30_2SC_T4_genomic	Complete	2.82	32.75	Human	Germany	Europe	1995	10	8
GCF_900323905.1_24117-WT_genomic	Complete	2.73	32.9	Human	Germany	Europe	1999	9	15
GCF_900323925.1_1549-WT_genomic	Complete	2.73	32.9	Human	Germany	Europe	1999	Unclustered	6712
GCF_900323955.1_1549-REV_genomic	Complete	2.73	32.9	Human	Germany	Europe	1999	Unclustered	6712
GCF_900323965.1_1549-SCV_genomic	Complete	2.73	32.9	Human	Germany	Europe	1999	Unclustered	6712
GCF_900324045.1_24117-REV_genomic	Complete	2.73	32.9	Human	Germany	Europe	1999	9	15
GCF_900324065.1_24117-SCV_genomic	Complete	2.73	32.9	Human	Germany	Europe	1999	9	15
GCF_900324205.1_1_1439_genomic	Complete	2.9	32.86	Human	Germany	Europe	2006	3	398
GCF_900324215.1_3_LA_115_genomic	Complete	2.89	33	Human	Germany	Europe	2008	3	398
GCF_900324225.1_7_4623_genomic	Complete	2.88	33	Human	Germany	Europe	2010	3	398
GCF_900324235.1_5_3949_genomic	Complete	2.96	33	Human	Germany	Europe	2010	3	398
GCF_900324255.1_2_LA_86_genomic	Complete	2.86	33	Human	Germany	Europe	2008	3	398
GCF_900324265.1_9_LA_281_genomic	Complete	2.91	33	Human	Germany	Europe	2011	3	398
GCF_900324275.1_6_LA_232_genomic	Complete	2.84	33	Human	Germany	Europe	2010	3	398
GCF_900324285.1_4_LA_208_genomic	Complete	2.79	33	Human	Germany	Europe	2010	3	398
GCF_900324295.1_16_LA_309_genomic	Complete	2.87	33	Human	Germany	Europe	2012	3	398
GCF_900324305.1_13_LA_301_genomic	Complete	2.85	33	Human	Germany	Europe	2011	3	398
GCF_900324315.1_12_LA_293_genomic	Complete	2.91	33	Human	Germany	Europe	2011	3	398
GCF_900324325.1_14_5418_genomic	Complete	2.87	33	Human	Germany	Europe	2011	3	398
GCF_900324335.1_15_LA_305_genomic	Complete	2.87	33	Human	Germany	Europe	2012	3	398
GCF_900324345.1_17_LA_343_genomic	Complete	2.92	33	Human	Germany	Europe	2012	3	398
GCF_900324355.1_10_5235_genomic	Complete	2.81	32.9	Human	Germany	Europe	2011	3	398
GCF_900324365.1_19_LA_388_genomic	Complete	2.86	33	Human	Germany	Europe	2013	3	398
GCF_900324385.1_20_LA_415_genomic	Complete	2.9	33	Human	Germany	Europe	2013	3	398
GCF_900324405.1_21_LA_436_genomic	Complete	2.9	33	Human	Germany	Europe	2014	3	398
GCF_900324415.1_22_LA_562_genomic	Complete	2.88	33	Human	Germany	Europe	2015	3	398
GCF_900474535.1_40853_C01_genomic	Complete	2.7	32.8	Human	NA	Unknown	1948	Unclustered	351
GCF_900474575.1_40415_F02_genomic	Complete	2.95	32.9	Human	United Kingdom	Europe	1956	2	240
GCF_900474675.1_40961_F01_genomic	Complete	2.77	32.9	Food	NA	Unknown	1930	Unclustered	6298
GCF_900475055.1_42197_E02_genomic	Complete	2.83	32.9	Human	United Kingdom	Europe	1986	2	239
GCF_900475245.1_43024_E01_genomic	Complete	2.83	32.9	Laboratory	United Kingdom	Europe	1943	10	8
GCF_900607245.1_JKD6009_genomic	Complete	2.93	32.9	Human	Australia	Australia	2003	2	239
GCF_900607255.1_BPH2019_genomic	Complete	2.94	32.74	Animal	Australia	Australia	2005	2	239
GCF_900607265.1_BPH2003_genomic	Complete	3.08	32.8	Animal	Australia	Australia	2001	2	239
GCF_900607275.1_BPH2070_genomic	Complete	2.93	32.9	Animal	Australia	Australia	1998	2	239
GCF_900607285.1_BPH3244_genomic	Complete	2.94	32.9	Animal	Australia	Australia	2007	2	239
GCF_900607295.1_BPH2869_genomic	Complete	2.98	32.9	Animal	Australia	Australia	2012	2	239
GCF_900607305.1_BPH2056_genomic	Complete	3.02	32.69	Animal	Australia	Australia	1981	2	239
GCF_900620215.1_BPH2760_genomic	Complete	2.75	32.76	Animal	Australia	Australia	2007	4	1
GCF_900620225.1_BPH2819_genomic	Complete	2.76	32.84	Animal	Australia	Australia	2007	8	5
GCF_900620235.1_BPH2900_genomic	Complete	2.83	32.8	Animal	Australia	Australia	2008	6	22
GCF_900620245.1_BPH2947_genomic	Complete	3.08	32.8	Animal	Australia	Australia	2008	2	239
GCF_900620255.1_BPH2986_genomic	Complete	2.92	32.77	Animal	Australia	Australia	2008	10	8
GCF_900635255.1_40415_D02_genomic	Complete	2.75	33	Animal	United Kingdom	Europe	2007	Unclustered	425
GCF_900635305.1_40961_G01_genomic	Complete	2.75	32.9	Animal	USA	North America	1933	Unclustered	464
GCF_900635315.1_41255_H01_genomic	Complete	2.84	32.9	Animal	NA	Unknown	1954	Unclustered	133
GCF_900635335.1_41556_G01_genomic	Complete	2.84	32.8	Animal	United Kingdom	Europe	1986	5	30
GCF_900635905.1_35910_F01_genomic	Complete	2.83	32.8	Animal	United Kingdom	Europe	2005	6	22
GCF_900636335.1_40798_F01_genomic	Complete	2.86	32.9	Animal	NA	Unknown	1949	Unclustered	133
GCF_900636695.1_43874_B01_genomic	Complete	2.84	32.9	Animal	NA	Unknown	1924	Unclustered	133
GCF_900637155.1_49386_H02_genomic	Complete	2.96	32.9	Animal	NA	Unknown	2003	5	30
GCF_903932595.1_P3.1_genomic	Complete	2.97	32.9	Animal	Argentina	South America	2005	8	5
GCF_903932605.1_HU-14_genomic	Complete	2.97	32.9	Animal	Argentina	South America	2005	8	5

## Sheet: Table_S2
Supplementary Table 2. List of all genes detected using Panaroo in the pan-genome of 558 S. aureus.
Gene	Non-unique Gene name	Annotation	No. isolates
sarA	sarA	Transcriptional regulator SarA	558
group_5138		hypothetical protein	558
hslO_2~~~hslO~~~hslO_1	hslO_2;hslO;hslO_1	33 kDa chaperonin	558
rpsZ	rpsZ	30S ribosomal protein S14 type Z	558
mraZ_2~~~mraZ_1~~~mraZ	mraZ_2;mraZ_1;mraZ	Transcriptional regulator MraZ	558
yhfK	yhfK	putative sugar epimerase YhfK	558
bioY	bioY	Biotin transporter BioY	558
rplQ	rplQ	50S ribosomal protein L17	558
group_5134		hypothetical protein	558
yxeI	;yxeI	Penicillin acylase;putative protein YxeI	558
folA	folA	Dihydrofolate reductase	558
catD	catD;	Putative oxidoreductase CatD;hypothetical protein	558
yutF	yutF	Acid sugar phosphatase	558
pbpB_4~~~pbpB	pbpB_4;pbpB	Penicillin-binding protein 2B	558
group_5130		Ferredoxin--NADP reductase;hypothetical protein;Glucosaminate ammonia-lyase	558
isdE_2~~~isdE_1~~~isdE	isdE_2;isdE_1;isdE	High-affinity heme uptake system protein IsdE	558
srtB~~~srtB_1~~~isdG_1	srtB;srtB_1;isdG_1	Sortase B;Heme oxygenase (staphylobilin-producing)	558
group_5128		hypothetical protein	558
group_5124		hypothetical protein	558
group_5120		hypothetical protein	558
group_5119		hypothetical protein	558
group_5114	copZ	Copper chaperone CopZ	558
mazF	mazF	Endoribonuclease MazF	558
rsbW_2~~~rsbV	rsbW_2;rsbV	Serine-protein kinase RsbW;Anti-sigma-B factor antagonist	558
arcC1_1~~~arcC1~~~arcC1_2	arcC1_1;arcC1;arcC1_2	Carbamate kinase 1	558
group_5108		hypothetical protein	558
group_5105	cggR	Central glycolytic genes regulator	558
pgk_1~~~pgk_2~~~pgk	pgk_1;pgk_2;pgk	Phosphoglycerate kinase	558
group_5103		hypothetical protein	558
yiiM	yiiM	Protein YiiM	558
group_5101		hypothetical protein	558
btuC~~~fpuB~~~fecD	btuC;fpuB;fecD	Vitamin B12 import system permease protein BtuC;Petrobactin import system permease protein FpuB;Fe(3+) dicitrate transport system permease protein FecD	558
purF_2~~~purF_1~~~purF	purF_2;purF_1;purF	Amidophosphoribosyltransferase	558
hemH_1~~~hemH~~~hemH_2	hemH_1;hemH;hemH_2	Ferrochelatase	558
ptpB	ptpB	Low molecular weight protein-tyrosine-phosphatase PtpB	558
isaA	isaA	putative transglycosylase IsaA	558
group_5087		hypothetical protein	558
group_5086		hypothetical protein	558
mhqA_2~~~mhqA_3~~~mhqA_1	mhqA_2;mhqA_3;;mhqA_1	Putative ring-cleaving dioxygenase MhqA;hypothetical protein	558
hom	;hom	hypothetical protein;Homoserine dehydrogenase	558
group_5084		hypothetical protein	558
group_5081		hypothetical protein	558
tdk	tdk	Thymidine kinase	558
group_5080		hypothetical protein	558
group_5079		hypothetical protein	558
rex_1~~~rex_2~~~rex	rex_1;rex_2;rex	Redox-sensing transcriptional repressor Rex	558
group_5076		hypothetical protein	558
czcD_2	czcD_2	Cadmium cobalt and zinc/H(+)-K(+) antiporter	558
aroE	aroE	Shikimate dehydrogenase (NADP(+))	558
hdfR_2~~~hdfR_1~~~gltC	hdfR_2;hdfR_1;gltC;	HTH-type transcriptional regulator HdfR;HTH-type transcriptional regulator GltC;hypothetical protein	558
group_5072		putative peptidase	558
ypcP~~~ypcP_1~~~xni~~~ypcP_2	ypcP;ypcP_1;xni;ypcP_2	5'-3' exonuclease;Flap endonuclease Xni	558
group_5071		hypothetical protein	558
group_5070		hypothetical protein	558
rocD2_2~~~rocD2_3	rocD2_2;rocD2_3	Ornithine aminotransferase 2	558
yugI	;yugI	hypothetical protein;General stress protein 13	558
tcyC_2~~~artM~~~tcyC_1	tcyC_2;artM;tcyC_1	L-cystine import ATP-binding protein TcyC;Arginine transport ATP-binding protein ArtM	558
brnQ_1~~~brnQ_2~~~brnQ_3	brnQ_1;;brnQ_2;brnQ_3	Branched-chain amino acid transport system 2 carrier protein;hypothetical protein	558
ldh1_1~~~ldh1~~~ldh1_2	ldh1_1;ldh1;ldh1_2	L-lactate dehydrogenase 1	558
group_5069		hypothetical protein	558
dapH_2~~~dapH_3	dapH_2;dapH_3	2345-tetrahydropyridine-26-dicarboxylate N-acetyltransferase	558
pgsA	pgsA	CDP-diacylglycerol--glycerol-3-phosphate 3-phosphatidyltransferase	558
group_5066		hypothetical protein	558
mnhG1	mnhG1	Na(+)/H(+) antiporter subunit G1	558
ndk	ndk	Nucleoside diphosphate kinase	558
group_5062		Polyphenol oxidase	558
group_5061		hypothetical protein	558
group_5060		hypothetical protein	558
group_5059	;nfuA	hypothetical protein;Fe/S biogenesis protein NfuA	558
ribH	ribH	67-dimethyl-8-ribityllumazine synthase	558
sspC	sspC	Staphostatin B	558
spoVB~~~murJ_2	;spoVB;murJ_2	hypothetical protein;Stage V sporulation protein B;Lipid II flippase MurJ	558
ddl	ddl	D-alanine--D-alanine ligase	558
birA	birA;	Bifunctional ligase/repressor BirA;hypothetical protein	558
fni	fni	Isopentenyl-diphosphate delta-isomerase	558
group_5043		hypothetical protein	558
group_5036		hypothetical protein	558
pxpA_1~~~pxpA_2~~~pxpA	pxpA_1;pxpA_2;pxpA	5-oxoprolinase subunit A	558
bsaA_1	bsaA_1	Glutathione peroxidase BsaA	558
rpmI	rpmI	50S ribosomal protein L35	558
group_5033		hypothetical protein	558
moaC	moaC	Cyclic pyranopterin monophosphate synthase	558
fba	fba	Fructose-bisphosphate aldolase	558
mrcA~~~mtgA	;mrcA;mtgA	hypothetical protein;Penicillin-binding protein 1A;Biosynthetic peptidoglycan transglycosylase	558
group_5029		hypothetical protein;putative tautomerase	558
fcl~~~gnu~~~fcl_1	fcl;gnu;fcl_1	GDP-L-fucose synthase;N-acetyl-alpha-D-glucosaminyl-diphospho-ditransoctacis-undecaprenol 4-epimerase	558
group_5027		hypothetical protein	558
fabZ	fabZ	3-hydroxyacyl-[acyl-carrier-protein] dehydratase FabZ	558
gamR	;gamR	hypothetical protein;HTH-type transcriptional repressor GamR	558
phoP	phoP	Alkaline phosphatase synthesis transcriptional regulatory protein PhoP	558
group_5021		hypothetical protein	558
group_5020	carA_2;carA_1	Carbamoyl-phosphate synthase small chain	558
pyrB	pyrB	Aspartate carbamoyltransferase	558
group_5017		hypothetical protein	558
walR	;walR	hypothetical protein;Transcriptional regulatory protein WalR	558
cymR	cymR	HTH-type transcriptional regulator CymR	558
group_5012		hypothetical protein	558
rpsA	rpsA	30S ribosomal protein S1	558
lipA_1~~~lipA_2	lipA_1;;lipA_2	Lipoyl synthase;hypothetical protein	558
xseB	xseB	Exodeoxyribonuclease 7 small subunit	558
engB	engB	putative GTP-binding protein EngB	558
group_4999		hypothetical protein	558
group_4998		hypothetical protein	558
clpC~~~clpC_1	clpC;clpC_1	ATP-dependent Clp protease ATP-binding subunit ClpC	558
spoVG	spoVG	Putative septation protein SpoVG	558
group_4997		hypothetical protein	558
ppaC	ppaC	putative manganese-dependent inorganic pyrophosphatase	558
group_4994		hypothetical protein	558
group_4992		putative HTH-type transcriptional regulator	558
group_4991		hypothetical protein	558
sufU	sufU	Zinc-dependent sulfurtransferase SufU	558
cysE_2~~~cysE~~~cysE_1	cysE_2;cysE;cysE_1	Serine acetyltransferase	558
dat	dat	D-alanine aminotransferase	558
atpG	atpG	ATP synthase gamma chain	558
atpC	atpC	ATP synthase epsilon chain	558
rho	rho	Transcription termination factor Rho	558
gatB_2	gatB_2	Aspartyl/glutamyl-tRNA(Asn/Gln) amidotransferase subunit B	558
pucK	pucK	Uric acid permease PucK	558
group_4982		hypothetical protein	558
group_4978		hypothetical protein	558
mnhC1	mnhC1	Na(+)/H(+) antiporter subunit C1	558
group_4972		hypothetical protein	558
ybaN	ybaN	Inner membrane protein YbaN	558
group_4966	;ktrB_1	hypothetical protein;Ktr system potassium uptake protein B	558
opuBA~~~yehX~~~btuD_1~~~btuD_3	;opuBA;yehX;btuD_1;btuD_3	hypothetical protein;Choline transport ATP-binding protein OpuBA;Glycine betaine uptake system ATP-binding protein YehX;Vitamin B12 import ATP-binding protein BtuD	558
tpiA	tpiA	Triosephosphate isomerase	558
ctrA~~~kdpE	;ctrA;kdpE	hypothetical protein;Cell cycle response regulator CtrA;KDP operon transcriptional regulatory protein KdpE	558
rpmG2_1	rpmG2_1	50S ribosomal protein L33 2	558
rpmC	rpmC	50S ribosomal protein L29	558
group_4963		hypothetical protein	558
group_4960		hypothetical protein	558
group_4955		hypothetical protein	558
ywiB	;ywiB	hypothetical protein;putative beta-barrel protein YwiB	558
cydD	cydD	ATP-binding/permease protein CydD	558
panD	panD	Aspartate 1-decarboxylase	558
group_4946		hypothetical protein	558
ybaB	ybaB;	Nucleoid-associated protein YbaB;Nucleoid-associated protein	558
group_4944		hypothetical protein	558
atpE	atpE	ATP synthase subunit c	558
group_4936		hypothetical protein	558
cidB	cidB	Holin-like protein CidB	558
hisS	hisS	Histidine--tRNA ligase	558
tcdA	;tcdA	hypothetical protein;tRNA threonylcarbamoyladenosine dehydratase	558
group_4923		hypothetical protein	558
sdhC	sdhC	Succinate dehydrogenase cytochrome b558 subunit	558
tadA_2	tadA_2	tRNA-specific adenosine deaminase	558
nicF	nicF;	Maleamate amidohydrolase;N-carbamoylsarcosine amidase	558
slyA_1	slyA_1;	Transcriptional regulator SlyA;hypothetical protein	558
group_4907		Alkaline shock protein 23	558
group_4905		hypothetical protein	558
group_4904		hypothetical protein	558
bsaA_2	bsaA_2	Glutathione peroxidase BsaA	558
group_4900		hypothetical protein	558
rpsG	rpsG	30S ribosomal protein S7	558
hpt	hpt	Hypoxanthine-guanine phosphoribosyltransferase	558
nrdI	nrdI	Protein NrdI	558
group_4898		hypothetical protein	558
infA	infA	Translation initiation factor IF-1	558
group_4897		hypothetical protein	558
group_4896		hypothetical protein	558
group_4893		hypothetical protein	558
recU	recU	Holliday junction resolvase RecU	558
dtd	dtd	D-aminoacyl-tRNA deacylase	558
yitJ	yitJ	Bifunctional homocysteine S-methyltransferase/510-methylenetetrahydrofolate reductase	558
trxA	trxA	Thioredoxin	558
kapB	kapB	Kinase-associated lipoprotein B	558
coaBC	coaBC	Coenzyme A biosynthesis bifunctional protein CoaBC	558
group_4888		hypothetical protein	558
msrA1	msrA1	Peptide methionine sulfoxide reductase MsrA 1	558
fpgS	fpgS	Folylpolyglutamate synthase	558
group_4884		hypothetical protein;14-dihydroxy-2-naphthoyl-CoA hydrolase	558
rplGB	;rplGB	hypothetical protein;Ribosome-associated protein L7Ae-like protein	558
rimP	rimP	Ribosome maturation factor RimP	558
group_4802		hypothetical protein	558
group_4734		hypothetical protein	558
acpP	acpP	Acyl carrier protein	558
secG	secG	putative protein-export membrane protein SecG	558
group_4699		hypothetical protein	558
dltC	dltC	D-alanyl carrier protein	558
group_4698		hypothetical protein	558
group_4696		hypothetical protein	558
rpsR	rpsR	30S ribosomal protein S18	558
group_4541		hypothetical protein	558
rpsT	rpsT	30S ribosomal protein S20	558
rpmE2	rpmE2	50S ribosomal protein L31 type B	558
rpsQ	rpsQ	30S ribosomal protein S17	558
veg	veg	Protein Veg	558
group_4364		hypothetical protein	558
ptsH	ptsH	Phosphocarrier protein HPr	558
rpsN2	rpsN2	Alternate 30S ribosomal protein S14	558
rpsO	rpsO	30S ribosomal protein S15	558
hup	hup	DNA-binding protein HU	558
cspLA	cspLA	Cold shock-like protein CspLA	558
group_4232		hypothetical protein	558
group_4231	sdhA	L-serine dehydratase alpha chain	558
group_4230		hypothetical protein	558
group_4228		hypothetical protein	558
cdaR	cdaR	CdaA regulatory protein CdaR	558
glmM	glmM	Phosphoglucosamine mutase	558
ytkD	ytkD	Putative 8-oxo-dGTP diphosphatase YtkD	558
group_4196		hypothetical protein	558
nfo	nfo	putative endonuclease 4	558
rpmG2_2	rpmG2_2	50S ribosomal protein L33 2	558
ymdB	ymdB	2'3'-cyclic-nucleotide 2'-phosphodiesterase	558
sucD	sucD	Succinate--CoA ligase [ADP-forming] subunit alpha	558
fabH	fabH	3-oxoacyl-[acyl-carrier-protein] synthase 3	558
sufT	sufT	Fe-S protein maturation auxiliary factor SufT	558
rpmA	rpmA	50S ribosomal protein L27	558
cspA_1	cspA_1	Cold shock protein CspA	558
group_4160	clpP_1	ATP-dependent Clp protease proteolytic subunit	558
trxB	trxB	Thioredoxin reductase	558
ctsR	ctsR	Transcriptional regulator CtsR	558
group_4148	pflA	Pyruvate formate-lyase-activating enzyme	558
mnhF1	mnhF1	Na(+)/H(+) antiporter subunit F1	558
rpsF	rpsF	30S ribosomal protein S6	558
group_4096		hypothetical protein	558
gatC_3	gatC_3	Aspartyl/glutamyl-tRNA(Asn/Gln) amidotransferase subunit C	558
rpsJ	rpsJ	30S ribosomal protein S10	558
group_4038		hypothetical protein	558
group_4037		hypothetical protein	558
group_4028		hypothetical protein	558
czrA	czrA	HTH-type transcriptional repressor CzrA	558
yodB	yodB	HTH-type transcriptional regulator YodB	558
gpsB	gpsB	Cell cycle protein GpsB	558
rbfA	rbfA	Ribosome-binding factor A	558
acpS	acpS	Holo-[acyl-carrier-protein] synthase	558
group_3913		putative protein	558
group_3912		hypothetical protein	558
group_3907		hypothetical protein	558
group_3889		putative protein	558
group_3859		hypothetical protein	558
yibN	yibN	putative protein YibN	558
group_3832		hypothetical protein	558
tarD	tarD	Glycerol-3-phosphate cytidylyltransferase	558
hit	hit	Protein hit	558
rplK	rplK	50S ribosomal protein L11	558
group_3716		hypothetical protein	558
rplO	rplO	50S ribosomal protein L15	558
perR	perR	Peroxide-responsive repressor PerR	558
fur	fur	Ferric uptake regulation protein	558
ureE	ureE	Urease accessory protein UreE	558
group_3671		hypothetical protein	558
luxS	luxS	S-ribosylhomocysteine lyase	558
tadA_1	tadA_1	tRNA-specific adenosine deaminase	558
group_3638		hypothetical protein	558
coaD	coaD	Phosphopantetheine adenylyltransferase	558
def1	def1	Peptide deformylase 1	558
lspA	lspA	Lipoprotein signal peptidase	558
tsaE	tsaE	tRNA threonylcarbamoyladenosine biosynthesis protein TsaE	558
ftnA	ftnA	Bacterial non-heme ferritin	558
group_3590		Putative universal stress protein	558
ssbA_1	ssbA_1	Single-stranded DNA-binding protein A	558
group_3581		Putative phosphoesterase	558
atpF	atpF	ATP synthase subunit b	558
yacP	yacP	putative protein YacP	558
pyrR	pyrR	Bifunctional protein PyrR	558
group_3560		hypothetical protein	558
group_3556		hypothetical protein	558
rplF	rplF	50S ribosomal protein L6	558
atpH	atpH	ATP synthase subunit delta	558
rsmD	rsmD	Ribosomal RNA small subunit methyltransferase D	558
ribU	ribU	Riboflavin transporter RibU	558
def	def	Peptide deformylase	558
efp	efp	Elongation factor P	558
rutB	rutB	Peroxyureidoacrylate/ureidoacrylate amidohydrolase RutB	558
group_3522		Putative cytokinin riboside 5'-monophosphate phosphoribohydrolase	558
pth	pth	Peptidyl-tRNA hydrolase	558
recR	recR	Recombination protein RecR	558
group_3486		hypothetical protein	558
cysA	cysA	Sulfate/thiosulfate import ATP-binding protein CysA	558
group_3477		hypothetical protein	558
plsY	plsY	Glycerol-3-phosphate acyltransferase	558
liaR	liaR	Transcriptional regulatory protein LiaR	558
group_3443		3-hexulose-6-phosphate synthase	558
yhfS_1~~~yhfS~~~yhfS_2	yhfS_1;;yhfS;yhfS_2	Putative acetyl-CoA C-acetyltransferase YhfS;hypothetical protein	558
mntR	mntR	HTH-type transcriptional regulator MntR	558
rplY	rplY	50S ribosomal protein L25	558
nreC	nreC	Oxygen regulatory protein NreC	558
group_3244		hypothetical protein	558
qorB	qorB;	Quinone oxidoreductase 2;hypothetical protein	558
ssl1~~~ssl1_1~~~ssl1_2	ssl1;ssl1_1;ssl1_2	Staphylococcal superantigen-like 1	558
rplC	rplC	50S ribosomal protein L3	558
group_3126		hypothetical protein	558
group_3110		Staphylococcal superantigen-like 10	558
group_3102		hypothetical protein	558
focA	;focA	hypothetical protein;putative formate transporter 1	558
group_3063		hypothetical protein	558
pglF_1~~~ywqE_2~~~ywqE_1	;pglF_1;ywqE_2;ywqE_1	hypothetical protein;UDP-N-acetyl-alpha-D-glucosamine C6 dehydratase;Tyrosine-protein phosphatase YwqE	558
crr	crr	PTS system glucose-specific EIIA component	558
group_2868		hypothetical protein	558
opuCB	opuCB	Carnitine transport permease protein OpuCB	558
opuCA~~~opuCA_1~~~opuCA_2	opuCA;opuCA_1;opuCA_2	Carnitine transport ATP-binding protein OpuCA	558
opuCC~~~opuCC_1~~~opuCC_2	opuCC;opuCC_1;opuCC_2	Carnitine transport binding protein OpuCC	558
gpmA_2	gpmA_2	23-bisphosphoglycerate-dependent phosphoglycerate mutase	558
opuCD~~~opuCD_2~~~opuCD_1	opuCD;opuCD_2;opuCD_1	Glycine betaine/carnitine/choline transport system permease protein OpuCD;Carnitine transport permease protein OpuCD	558
group_2811		hypothetical protein	558
group_2789	norB_4	Quinolone resistance protein NorB	558
sraP_2~~~sraP_4~~~sraP~~~sraP_1~~~sraP_3	;sraP_2;sraP_4;sraP;sraP_1;sraP_3	hypothetical protein;Serine-rich adhesin for platelets	558
alsS_1~~~alsS_2~~~alsS	alsS_1;alsS_2;alsS	Acetolactate synthase	558
pyrF	pyrF	Orotidine 5'-phosphate decarboxylase	558
saeR	saeR	Response regulator SaeR	558
group_2747		hypothetical protein	558
polC_6~~~polC_5~~~polC_4~~~polC_3~~~polC_2~~~polC_1~~~polC	polC_6;polC_5;polC_4;polC_3;polC_2;polC_1;polC	DNA polymerase III PolC-type	558
pnbA	pnbA;	Para-nitrobenzyl esterase;hypothetical protein	558
panE	panE;	2-dehydropantoate 2-reductase;hypothetical protein	558
metQ_3~~~metQ_1~~~metQ_2	;metQ_3;metQ_1;metQ_2	hypothetical protein;putative D-methionine-binding lipoprotein MetQ	558
nikE~~~nikE_1~~~nikE_2	nikE;nikE_1;nikE_2	Nickel import system ATP-binding protein NikE	558
metP_2	metP_2	Methionine import system permease protein MetP	558
group_2708		Superantigen-like protein 13;hypothetical protein	558
ywaC	ywaC	GTP pyrophosphokinase YwaC	558
group_2666		hypothetical protein	558
group_2665		hypothetical protein	558
group_2663		hypothetical protein	558
pbuE~~~sotB	pbuE;sotB	Purine efflux pump PbuE;sugar efflux transporter	558
hldD	hldD;	ADP-L-glycero-D-manno-heptose-6-epimerase;hypothetical protein	558
lrgB	lrgB	Antiholin-like protein LrgB	558
ssl5_2~~~ssl5_1~~~ssl1_2~~~ssl5_3~~~ssl5	ssl5_2;ssl5_1;ssl1_2;;ssl5_3;ssl5	Staphylococcal superantigen-like 5;Staphylococcal superantigen-like 1;hypothetical protein	558
carA_2~~~carA_1	carA_2;;carA_1	Caffeate CoA-transferase;hypothetical protein	558
bceB_2~~~bceB_1~~~bceB_3	;bceB_2;bceB_1;bceB_3	hypothetical protein;Bacitracin export permease protein BceB	558
rlmH	rlmH	Ribosomal RNA large subunit methyltransferase H	558
nikD~~~nikD_1~~~nikD_2	nikD;nikD_1;nikD_2	Nickel import system ATP-binding protein NikD	558
group_2597		hypothetical protein	558
sepA	sepA	Multidrug resistance efflux pump SepA	558
group_2587		hypothetical protein	558
oatA_3~~~oatA_4~~~oatA_2~~~oatA_5~~~oatA_6	oatA_3;oatA_4;oatA_2;oatA_5;oatA_6	O-acetyltransferase OatA	558
cpnA	;cpnA	hypothetical protein;Cyclopentanol dehydrogenase	558
group_2572		hypothetical protein	558
ysdC_1	;ysdC_1	hypothetical protein;Putative aminopeptidase YsdC	558
metI~~~metI_2~~~metC_1~~~metI_1	metI;metI_2;metC_1;metI_1	Cystathionine gamma-synthase/O-acetylhomoserine (thiol)-lyase;Cystathionine beta-lyase MetC	558
yqeH_3~~~yqeH_2~~~yqeH_1~~~yqeH	yqeH_3;yqeH_2;yqeH_1;yqeH	putative protein YqeH	558
trpD2~~~trpD_1~~~trpD_2~~~trpD	trpD2;trpD_1;;trpD_2;trpD	Anthranilate phosphoribosyltransferase 2;Anthranilate phosphoribosyltransferase;hypothetical protein	558
lysA~~~lysA_2~~~lysA_1	lysA;lysA_2;lysA_1	Diaminopimelate decarboxylase	558
nhoA	nhoA;	Arylamine N-acetyltransferase / N-hydroxyarylamine O-acetyltransferase;hypothetical protein	558
folD_3~~~folD_2~~~folD_1~~~folD	folD_3;folD_2;folD_1;folD	Bifunctional protein FolD protein	558
nikC_2~~~nikC_1~~~nikC	nikC_2;nikC_1;nikC	Nickel import system permease protein NikC	558
gpmA_2~~~gpmA_1	gpmA_2;gpmA_1	23-bisphosphoglycerate-dependent phosphoglycerate mutase	558
menE_2~~~menE_1~~~menE	menE_2;menE_1;menE	2-succinylbenzoate--CoA ligase	558
bacC	bacC	Dihydroanticapsin 7-dehydrogenase	558
group_2519		hypothetical protein	558
hdlIVa	hdl IVa	(S)-2-haloacid dehalogenase 4A	558
mecA_2	mecA_2	Adapter protein MecA	558
tmk	tmk	Thymidylate kinase	558
thiF	;thiF	hypothetical protein;Sulfur carrier protein ThiS adenylyltransferase	558
group_2498		putative oxidoreductase	558
group_2497		hypothetical protein	558
group_2493		hypothetical protein	558
bceA_1~~~bceA_2	bceA_1;;bceA_2	Bacitracin export ATP-binding protein BceA;hypothetical protein	558
pyrH	pyrH	Uridylate kinase	558
spo0J	spo0J	Stage 0 sporulation protein J	558
nixA~~~nixA_1~~~nixA_2	nixA;nixA_1;nixA_2;	Nickel transporter NixA;hypothetical protein	558
smc_4~~~smc_3~~~smc_1~~~smc_2	;smc_4;smc_3;smc_1;smc_2	hypothetical protein;Chromosome partition protein Smc	558
group_2447		hypothetical protein	558
argB_2~~~argB~~~argB_1	argB_2;argB;argB_1	Acetylglutamate kinase	558
yagU	;yagU	hypothetical protein;Inner membrane protein YagU	558
group_2437		hypothetical protein	558
entA_3~~~entA_2~~~entD_1~~~entE_1~~~entE~~~entA~~~entA_1	entA_3;entA_2;;entD_1;entE_1;entE;entA;entA_1	Enterotoxin type A;hypothetical protein;Enterotoxin type D;Enterotoxin type E	558
recD2_1~~~recD2~~~recD2_2	;recD2_1;recD2;recD2_2	hypothetical protein;ATP-dependent RecD-like DNA helicase	558
gltB_2	;gltB_2	hypothetical protein;Glutamate synthase [NADPH] large chain	558
group_2432		hypothetical protein	558
xylB~~~glpK_2~~~xylB_1~~~xylB_2	xylB;glpK_2;xylB_1;xylB_2;	Xylulose kinase;Glycerol kinase;hypothetical protein	558
azo1	azo1	FMN-dependent NADPH-azoreductase	558
gtfA_1~~~gtfA_2~~~tarM_1	gtfA_1;gtfA_2;tarM_1	UDP-N-acetylglucosamine--peptide N-acetylglucosaminyltransferase GtfA subunit;Poly(ribitol-phosphate) alpha-N-acetylglucosaminyltransferase	558
yclN_1~~~yclN_2~~~yclN	yclN_1;yclN_2;yclN	Petrobactin import system permease protein YclN	558
yclP~~~yclP_1~~~yclP_2	yclP;yclP_1;yclP_2	Petrobactin import ATP-binding protein YclP	558
baiN	;baiN	hypothetical protein;putative protein;3-dehydro-bile acid delta(46)-reductase	558
ebhA	;ebhA	hypothetical protein;Extracellular matrix-binding protein EbhA	558
traP	traP	Signal transduction protein TRAP	558
group_2423		putative ABC transporter permease;hypothetical protein	558
brnQ_2~~~brnQ_3~~~brnQ_4	brnQ_2;brnQ_3;brnQ_4	Branched-chain amino acid transport system 2 carrier protein	558
fetB~~~fetB_2~~~fetB_1	fetB;fetB_2;fetB_1	putative iron export permease protein FetB	558
ysdC_2~~~ysdC_1~~~ysdC_3~~~ysdC	ysdC_2;ysdC_1;ysdC_3;ysdC	Putative aminopeptidase YsdC	558
group_2420		hypothetical protein	558
bioD~~~bioK~~~bioA~~~bioD1	bioD;bioK;bioA;;bioD1	ATP-dependent dethiobiotin synthetase BioD;L-Lysine--8-amino-7-oxononanoate transaminase;Adenosylmethionine-8-amino-7-oxononanoate aminotransferase;hypothetical protein;ATP-dependent dethiobiotin synthetase BioD 1	558
sdrM_2~~~sdrM_1~~~sdrM~~~mdtD_2	sdrM_2;sdrM_1;sdrM;mdtD_2	Multidrug efflux pump SdrM;Putative multidrug resistance protein MdtD	558
group_2419		putative uridylyltransferase	558
cntD~~~cntD_3~~~cntD_2	cntD;cntD_3;cntD_2	Metal-staphylopine import system ATP-binding protein CntD	558
trpB~~~trpB_1~~~trpB_2	trpB;trpB_1;trpB_2;	Tryptophan synthase beta chain;hypothetical protein	558
group_2414		hypothetical protein	558
group_2413		hypothetical protein	558
flp~~~flp_2~~~flp_1	flp;flp_2;flp_1	Protein flp	558
aur_1~~~aur_2~~~aur	aur_1;aur_2;aur	Zinc metalloproteinase aureolysin	558
group_2412		hypothetical protein	558
group_2411		hypothetical protein	558
clpL_1~~~clpL~~~clpL_2	clpL_1;clpL;clpL_2	ATP-dependent Clp protease ATP-binding subunit ClpL	558
group_2401		Lipoate--protein ligase 2	558
lcfB~~~grsB~~~menE_1~~~menE_3~~~lcfB_2	lcfB;;grsB;menE_1;menE_3;lcfB_2	Long-chain-fatty-acid--CoA ligase;hypothetical protein;Gramicidin S synthase 2;2-succinylbenzoate--CoA ligase	558
yycJ_1~~~yycJ_2~~~yycJ	yycJ_1;yycJ_2;yycJ	Putative metallo-hydrolase YycJ	558
nrgA~~~nrgA_1~~~nrgA_2	nrgA;nrgA_1;nrgA_2;	Ammonium transporter;hypothetical protein	558
sarZ	sarZ	HTH-type transcriptional regulator SarZ	558
steT~~~steT_1~~~steT_2	steT;steT_1;steT_2	Serine/threonine exchanger SteT	558
fabG	fabG	3-oxoacyl-[acyl-carrier-protein] reductase FabG	558
ilvE_1~~~ilvE_2~~~ilvE	ilvE_1;ilvE_2;ilvE	putative branched-chain-amino-acid aminotransferase	558
atl_1~~~atl_2	;atl_1;atl_2	hypothetical protein;Bifunctional autolysin	558
group_2389		hypothetical protein	558
group_2388		hypothetical protein	558
dhaL	dhaL	PTS-dependent dihydroxyacetone kinase ADP-binding subunit DhaL	558
purS	purS	Phosphoribosylformylglycinamidine synthase subunit PurS	558
emrY~~~ribZ~~~farB_3~~~farB_2~~~farB_1~~~hsrA	emrY;ribZ;farB_3;farB_2;farB_1;hsrA;	putative multidrug resistance protein EmrY;Riboflavin transporter RibZ;Fatty acid resistance protein FarB;putative transport protein HsrA;hypothetical protein	558
ybiV~~~ybjI	ybiV;ybjI	Sugar phosphatase YbiV;5-amino-6-(5-phospho-D-ribitylamino)uracil phosphatase YbjI	558
group_2382		Putative NAD(P)H nitroreductase;hypothetical protein	558
group_2373		hypothetical protein	558
noc	noc	Nucleoid occlusion protein	558
group_2351		hypothetical protein	558
isdG_2~~~hmoB	;isdG_2;hmoB	hypothetical protein;Heme oxygenase (staphylobilin-producing);Heme-degrading monooxygenase HmoB	558
group_2348		hypothetical protein	558
group_2343		hypothetical protein	558
MroQ	MroQ;	Membrane-embedded CAAX protease MroQ;hypothetical protein	558
group_2338		hypothetical protein	558
group_2334		hypothetical protein	558
yehR	yehR;	putative lipoprotein YehR;hypothetical protein	558
fhuD~~~fhuD_3~~~fhuD_2	;fhuD;fhuD_3;fhuD_2	hypothetical protein;Iron(3+)-hydroxamate-binding protein FhuD	558
sarR	sarR	HTH-type transcriptional regulator SarR	558
group_2315		hypothetical protein	558
group_2306		hypothetical protein	558
iscS_2~~~iscS_1	iscS_2;iscS_1;	Cysteine desulfurase IscS;hypothetical protein	558
tagU_1~~~tagT	;tagU_1;tagT	hypothetical protein;Polyisoprenyl-teichoic acid--peptidoglycan teichoic acid transferase TagU;Polyisoprenyl-teichoic acid--peptidoglycan teichoic acid transferase TagT	558
fruA_1~~~fruA_2~~~fruA	fruA_1;fruA_2;fruA	PTS system fructose-specific EIIABC component;PTS system fructose-specific EIIB'BC component	558
isdA~~~isdA_1~~~isdA_2	isdA;isdA_1;isdA_2	Iron-regulated surface determinant protein A	558
mntB_2	mntB_2	Manganese transport system ATP-binding protein MntB	558
group_2282		hypothetical protein	558
ytmI	ytmI	putative N-acetyltransferase YtmI	558
efeN	;efeN	hypothetical protein;putative deferrochelatase/peroxidase EfeN	558
group_2279		putative transcriptional regulatory protein	558
hlgC_2~~~hlgC	hlgC_2;hlgC	Gamma-hemolysin component C	558
sbi~~~sbi_1~~~sbi_2	sbi;sbi_1;sbi_2	Immunoglobulin-binding protein Sbi	558
mvaA_1~~~mvaA_2~~~mvaA	mvaA_1;mvaA_2;mvaA	3-hydroxy-3-methylglutaryl-coenzyme A reductase	558
group_2277		hypothetical protein	558
hisC_2~~~hisC_3~~~hisC_1	hisC_2;hisC_3;hisC_1;	Histidinol-phosphate aminotransferase;hypothetical protein	558
group_2276		Putative phosphatase	558
glcU_2~~~glcU_1	;glcU_2;glcU_1	hypothetical protein;putative glucose uptake protein GlcU	558
rbsD	rbsD	D-ribose pyranase	558
emrB~~~mdtD	;emrB;mdtD	hypothetical protein;Multidrug export protein EmrB;Putative multidrug resistance protein MdtD	558
group_2273		hypothetical protein;NAD(P)H-dependent FAD/FMN reductase	558
ydaF	ydaF	Putative ribosomal N-acetyltransferase YdaF	558
group_2269		hypothetical protein	558
sirC	sirC	Precorrin-2 dehydrogenase	558
group_2260		Putative heme-dependent peroxidase	558
group_2237		hypothetical protein	558
sirB	sirB	Sirohydrochlorin ferrochelatase	558
nasE	nasE	Assimilatory nitrite reductase [NAD(P)H] small subunit	558
group_2233		hypothetical protein	558
group_2227		hypothetical protein;Staphylocoagulase	558
tetA~~~yfcJ_2	tetA;yfcJ_2;	Tetracycline resistance protein class B;putative MFS-type transporter YfcJ;hypothetical protein	558
ptsG_3	;ptsG_3	hypothetical protein;PTS system glucose-specific EIICBA component	558
group_2222		putative amino-acid ABC transporter-binding protein	558
rnr~~~rnr_1~~~rnr_2	rnr;;rnr_1;rnr_2	Ribonuclease R;hypothetical protein	558
mhqA_4~~~mhqA_3~~~mhqE~~~mhqD	;mhqA_4;mhqA_3;mhqE;mhqD	hypothetical protein;Putative ring-cleaving dioxygenase MhqA;Putative ring-cleaving dioxygenase MhqE;Putative hydrolase MhqD	558
yjdJ	yjdJ	putative protein YjdJ	558
group_2219		hypothetical protein	558
group_2216		hypothetical protein	558
pepT_2~~~dapE_1~~~pepT_1	pepT_2;dapE_1;pepT_1;	Peptidase T;Succinyl-diaminopimelate desuccinylase;hypothetical protein	558
group_2213		hypothetical protein	558
argF_2~~~argI~~~argF_1~~~argF	argF_2;argI;argF_1;argF	Ornithine carbamoyltransferase;Ornithine carbamoyltransferase catabolic	558
bceB_2~~~bceB_1	bceB_2;;bceB_1	Bacitracin export permease protein BceB;hypothetical protein	558
dppE_1~~~dppE~~~oppA	dppE_1;dppE;oppA;	Dipeptide-binding protein DppE;Oligopeptide-binding protein OppA;hypothetical protein	558
group_2210		S-formylglutathione hydrolase	558
group_2209		hypothetical protein	558
hemY~~~hemY_1~~~hemY_2	hemY;;hemY_1;hemY_2	Protoporphyrinogen oxidase;hypothetical protein	558
ywlC~~~ywlC_2~~~ywlC_1	ywlC;ywlC_2;ywlC_1	Threonylcarbamoyl-AMP synthase	558
group_2208		hypothetical protein	558
aroA_2~~~aroA_1	aroA_2;aroA_1	3-phosphoshikimate 1-carboxyvinyltransferase	558
group_2205		hypothetical protein	558
group_2204		hypothetical protein	558
hmp~~~hmp_2~~~vhb~~~hmp_1	hmp;;hmp_2;vhb;hmp_1	Flavohemoprotein;hypothetical protein;Bacterial hemoglobin	558
dapB~~~dapB_2~~~dapB_1	dapB;dapB_2;dapB_1	4-hydroxy-tetrahydrodipicolinate reductase	558
trpG_2~~~trpG_1	;trpG_2;trpG_1	hypothetical protein;Anthranilate synthase component 2	558
ggt	ggt;	Glutathione hydrolase proenzyme;hypothetical protein	558
sspB~~~sspB_2~~~sspB_1	sspB;sspB_2;sspB_1	Staphopain B	558
aroA_1~~~aroA_3~~~aroA_2	aroA_1;aroA_3;aroA_2	Protein AroA(G)	558
ptpA~~~ptpA_1~~~ptpA_2	ptpA;ptpA_1;ptpA_2	Low molecular weight protein-tyrosine-phosphatase PtpA	558
tyrS_2~~~tyrS~~~tyrS_1	tyrS_2;tyrS;tyrS_1	Tyrosine--tRNA ligase	558
group_2200		hypothetical protein	558
ydjM	;ydjM	hypothetical protein;Inner membrane protein YdjM	558
group_2196		hypothetical protein	558
pgcA	pgcA	Phosphoglucomutase	558
argS_2~~~argS_1~~~argS	argS_2;argS_1;argS	Arginine--tRNA ligase	558
dnaX~~~ruvB_1	;dnaX;ruvB_1	hypothetical protein;DNA polymerase III subunit tau;Holliday junction ATP-dependent DNA helicase RuvB	558
cysJ~~~cysJ_2~~~cysJ_1	cysJ;cysJ_2;cysJ_1	Sulfite reductase [NADPH] flavoprotein alpha-component	558
ydjF	ydjF	putative HTH-type transcriptional regulator YdjF	558
est_2~~~est_3~~~est_1	est_2;est_3;est_1	Carboxylesterase	558
rsmA	rsmA	Ribosomal RNA small subunit methyltransferase A	558
group_2145		hypothetical protein	558
bcrR	;bcrR	hypothetical protein;HTH-type transcriptional activator BcrR	558
group_2131		hypothetical protein	558
dprA	;dprA	hypothetical protein;DNA processing protein DprA	558
nuc~~~nuc_1~~~nuc_5~~~nuc_2~~~nuc_4	nuc;nuc_1;nuc_5;nuc_2;nuc_4	Thermonuclease	558
putP~~~putP_2~~~putP_1	putP;putP_2;putP_1	Sodium/proline symporter	558
nasD_1~~~nasD_2~~~nasD	nasD_1;nasD_2;nasD	Nitrite reductase [NAD(P)H]	558
yclQ	yclQ;	Petrobactin-binding protein YclQ;hypothetical protein	558
group_2103		hypothetical protein	558
truB_1~~~truB_2~~~truB	truB_1;truB_2;truB	tRNA pseudouridine synthase B	558
group_2102		hypothetical protein	558
dtd3	dtd3	D-aminoacyl-tRNA deacylase	558
tagX	tagX	Putative glycosyltransferase TagX	558
menC	menC	o-succinylbenzoate synthase	558
group_2093		putative protein	558
group_2088		hypothetical protein	558
abgT~~~abgT_2~~~abgT_1	abgT;;abgT_2;abgT_1	p-aminobenzoyl-glutamate transport protein;hypothetical protein	558
ecsA	ecsA;	ABC-type transporter ATP-binding protein EcsA;hypothetical protein	558
pdhC_2~~~pdhC_3~~~pdhC_1~~~bkdB	pdhC_2;pdhC_3;pdhC_1;bkdB	Dihydrolipoyllysine-residue acetyltransferase component of pyruvate dehydrogenase complex;Lipoamide acyltransferase component of branched-chain alpha-keto acid dehydrogenase complex	558
group_2084		hypothetical protein	558
ybeY	;ybeY	hypothetical protein;Endoribonuclease YbeY	558
clfA~~~clfA_3~~~clfA_1~~~clfA_2	;clfA;clfA_3;clfA_1;clfA_2	hypothetical protein;Clumping factor A	558
group_2074		hypothetical protein	558
ilvD_1~~~ilvD~~~ilvD_2	ilvD_1;ilvD;ilvD_2	Dihydroxy-acid dehydratase	558
ltaA	ltaA	putative glycolipid permease LtaA	558
darA_1~~~darA_2~~~darA	darA_1;darA_2;darA	Cyclic di-AMP receptor A	558
ywtE~~~ywpJ_1~~~ywpJ	;ywtE;ywpJ_1;ywpJ	Putative phosphatase;hypothetical protein;5-amino-6-(5-phospho-D-ribitylamino)uracil phosphatase YwtE;Phosphatase YwpJ	558
nadE_1~~~nadE_2~~~nadE	nadE_1;nadE_2;nadE	NH(3)-dependent NAD(+) synthetase	558
group_2050		hypothetical protein	558
moaB~~~moaB_1~~~moaB_2	moaB;moaB_1;moaB_2	Molybdenum cofactor biosynthesis protein B	558
nagB_2~~~nagB_1	nagB_2;nagB_1	Glucosamine-6-phosphate deaminase	558
acsA_1~~~acsA_2~~~acsA_3	acsA_1;acsA_2;acsA_3	Acetyl-coenzyme A synthetase	558
group_2047		Putative 5'(3')-deoxyribonucleotidase	558
rsmH_3~~~rsmH_2	;rsmH_3;rsmH_2	hypothetical protein;Ribosomal RNA small subunit methyltransferase H	558
group_2043		hypothetical protein;Glycyl-glycine endopeptidase ALE-1	558
group_2041		hypothetical protein	558
phoB~~~phoA	phoB;;phoA	Alkaline phosphatase 3;hypothetical protein;Alkaline phosphatase 4	558
yjbK	yjbK	Putative triphosphatase YjbK	558
group_2040		hypothetical protein	558
yydK	yydK	putative HTH-type transcriptional regulator YydK	558
group_2036		hypothetical protein	558
gltS_2~~~gltS_1~~~gltS	gltS_2;gltS_1;gltS	Sodium/glutamate symporter	558
cof	;cof	hypothetical protein;HMP-PP phosphatase	558
graS_1~~~graS_2	graS_1;graS_2	Sensor histidine kinase GraS	558
clfB~~~clfB_1~~~clfB_2	;clfB;clfB_1;clfB_2	hypothetical protein;Clumping factor B	558
fbp_2~~~fbp_1~~~fbp	fbp_2;fbp_1;fbp	Fructose-16-bisphosphatase class 3	558
ybaK	;ybaK	hypothetical protein;Cys-tRNA(Pro)/Cys-tRNA(Cys) deacylase YbaK	558
thiD	thiD	Hydroxymethylpyrimidine/phosphomethylpyrimidine kinase	558
sceD	sceD	putative transglycosylase SceD	558
rnmV_1~~~rnmV	rnmV_1;rnmV	Ribonuclease M5	558
rnhA	rnhA	14.7 kDa ribonuclease H-like protein	558
tcyB	tcyB	L-cystine transport system permease protein TcyB	558
smpB	smpB	SsrA-binding protein	558
mggB	;mggB	hypothetical protein;Mannosylglucosyl-3-phosphoglycerate phosphatase	558
glpQ_2~~~glpQ_1	;glpQ_2;glpQ_1	hypothetical protein;Glycerophosphodiester phosphodiesterase	558
arg~~~arg_1~~~arg_2~~~hutG_2	arg;arg_1;arg_2;hutG_2	Arginase;Formimidoylglutamase	558
cntK	cntK	Histidine racemase	558
tarB	tarB	Teichoic acid glycerol-phosphate primase	558
group_2016		Putative formate dehydrogenase	558
feuC	feuC	Iron-uptake system permease protein FeuC	558
truA	truA;	tRNA pseudouridine synthase A;hypothetical protein	558
mhqR	mhqR;	HTH-type transcriptional regulator MhqR;hypothetical protein	558
group_1999		Putative 2-hydroxyacid dehydrogenase	558
cntC	cntC	Metal-staphylopine import system permease protein CntC	558
group_1986		hypothetical protein	558
group_1983		hypothetical protein	558
group_1979		hypothetical protein	558
yycI	;yycI	hypothetical protein;Two-component system WalR/WalK regulatory protein YycI	558
iolS_2~~~iolS_1~~~iolS	iolS_2;iolS_1;iolS	Aldo-keto reductase IolS	558
mscS	mscS	Small-conductance mechanosensitive channel	558
group_1972		hypothetical protein	558
fmtA~~~fmtA_2~~~fmtA_1	fmtA;fmtA_2;fmtA_1	Teichoic acid D-alanine hydrolase	558
group_1962		hypothetical protein;Putative metallophosphoesterase MG207	558
potB	potB	Spermidine/putrescine transport system permease protein PotB	558
group_1959		hypothetical protein	558
rarD~~~rarD_2	rarD;;rarD_2	Protein RarD;hypothetical protein	558
dapA	dapA	4-hydroxy-tetrahydrodipicolinate synthase	558
thiI~~~thiI_1~~~thiI_2	thiI;thiI_1;thiI_2	putative tRNA sulfurtransferase;tRNA sulfurtransferase	558
group_1945		putative autolysin SsaALP	558
group_1936		Urea transporter	558
group_1931		hypothetical protein	558
coaW	coaW	Type II pantothenate kinase	558
group_1920		hypothetical protein	558
speA	speA	Arginine decarboxylase	558
walK_3~~~walK~~~walK_2~~~walK_1	walK_3;walK;walK_2;walK_1	Sensor protein kinase WalK	558
bfmBAA	;bfmBAA	hypothetical protein;2-oxoisovalerate dehydrogenase subunit alpha	558
bfmBAB_2~~~bfmBAB_1~~~bfmBAB	bfmBAB_2;bfmBAB_1;bfmBAB	2-oxoisovalerate dehydrogenase subunit beta	558
rnj2_2~~~rnj2_1~~~rnj2	rnj2_2;rnj2_1;rnj2	Ribonuclease J 2	558
thrS_2~~~thrS_1~~~thrS	thrS_2;thrS_1;thrS	Threonine--tRNA ligase	558
group_1911		hypothetical protein	558
group_1908		Protein SprT-like protein	558
addA_1~~~addA_2~~~addA_3~~~addA	addA_1;addA_2;addA_3;addA	ATP-dependent helicase/nuclease subunit A	558
potA_3~~~potA_2~~~potA_1~~~potA	potA_3;potA_2;potA_1;potA	Spermidine/putrescine import ATP-binding protein PotA	558
asp3	;asp3	hypothetical protein;Accessory Sec system protein Asp3	558
yhaN	yhaN;	putative protein YhaN;hypothetical protein	558
asp1~~~asp1_2~~~asp1_1	;asp1;asp1_2;asp1_1	hypothetical protein;Accessory Sec system protein Asp1	558
argC_2~~~argC_1~~~argC	argC_2;argC_1;argC	N-acetyl-gamma-glutamyl-phosphate reductase	558
pncB2	;pncB2	hypothetical protein;Nicotinate phosphoribosyltransferase pncB2	558
group_1902		hypothetical protein	558
mdrP	mdrP;	Na(+) Li(+) K(+)/H(+) antiporter;hypothetical protein	558
group_1898		hypothetical protein	558
oppF_1~~~oppF_2	oppF_1;;oppF_2	Oligopeptide transport ATP-binding protein OppF;hypothetical protein	558
bshC_2~~~bshC_1~~~bshC~~~bshC_3	bshC_2;bshC_1;bshC;;bshC_3	Putative cysteine ligase BshC;hypothetical protein	558
group_1897		hypothetical protein	558
ligA_4~~~ligA_3~~~ligA_2~~~ligA_1~~~ligA	ligA_4;ligA_3;ligA_2;ligA_1;ligA	DNA ligase	558
group_1896		hypothetical protein;Ribonuclease	558
yedJ	;yedJ	hypothetical protein;putative protein YedJ	558
group_1893		hypothetical protein	558
cntI~~~queF	cntI;;queF	Pseudopaline exporter CntI;hypothetical protein;NADPH-dependent 7-cyano-7-deazaguanine reductase	558
tcyC_2~~~tcyC_1~~~tcyN	tcyC_2;tcyC_1;tcyN	L-cystine import ATP-binding protein TcyC;L-cystine import ATP-binding protein TcyN	558
hrtA_2~~~hrtA_1~~~btuD_5~~~ftsE~~~ytrE~~~lolD~~~yknY	hrtA_2;hrtA_1;btuD_5;ftsE;ytrE;lolD;yknY	Putative hemin import ATP-binding protein HrtA;Vitamin B12 import ATP-binding protein BtuD;Cell division ATP-binding protein FtsE;ABC transporter ATP-binding protein YtrE;Lipoprotein-releasing system ATP-binding protein LolD;putative ABC transporter ATP-binding protein YknY	558
CARKD~~~nnrD	CARKD;;nnrD	ATP-dependent (S)-NAD(P)H-hydrate dehydratase;hypothetical protein;ADP-dependent (S)-NAD(P)H-hydrate dehydratase	558
group_1890		hypothetical protein	558
cdaA	cdaA	Cyclic di-AMP synthase CdaA	558
ydcV	ydcV	Inner membrane ABC transporter permease protein YdcV	558
nadK	nadK	NAD kinase	558
argJ_1~~~argJ_2~~~argJ	argJ_1;argJ_2;argJ	Arginine biosynthesis bifunctional protein ArgJ	558
group_1886		hypothetical protein	558
sbcC_1~~~sbcC~~~sbcC_2~~~sbcC_3	sbcC_1;sbcC;sbcC_2;sbcC_3	Nuclease SbcCD subunit C	558
yfiZ_1~~~yfiZ_2	yfiZ_1;yfiZ_2	putative siderophore transport system permease protein YfiZ	558
ettA~~~btuD_2~~~ettA_2~~~ettA_1	;ettA;btuD_2;ettA_2;ettA_1	hypothetical protein;Energy-dependent translational throttle protein EttA;Vitamin B12 import ATP-binding protein BtuD	558
yflS~~~yflS_2~~~yflS_1	yflS;yflS_2;yflS_1	Putative malate transporter YflS	558
group_1882		hypothetical protein	558
group_1881		hypothetical protein	558
bshB2~~~mshB	bshB2;mshB	putative N-acetyl-alpha-D-glucosaminyl L-malate deacetylase 2;1D-myo-inositol 2-acetamido-2-deoxy-alpha-D-glucopyranoside deacetylase	558
hxlB	hxlB;	3-hexulose-6-phosphate isomerase;hypothetical protein	558
cntM~~~cntM_1~~~cntM_2	cntM;cntM_1;cntM_2	Staphylopine synthase	558
yhaI	;yhaI	hypothetical protein;Inner membrane protein YhaI	558
mobA_1~~~mobA_2~~~mobA	mobA_1;mobA_2;mobA	putative molybdenum cofactor guanylyltransferase	558
setA~~~setC~~~mdtG	;setA;setC;mdtG	hypothetical protein;Sugar efflux transporter A;Sugar efflux transporter C;Multidrug resistance protein MdtG	558
gapA2_1~~~gapA2_3~~~gapA2~~~gapA2_2	gapA2_1;gapA2_3;gapA2;gapA2_2	Glyceraldehyde-3-phosphate dehydrogenase 2	558
rplB_1~~~rplB_2~~~rplB	rplB_1;rplB_2;rplB	50S ribosomal protein L2	558
group_1871		hypothetical protein	558
group_1870		hypothetical protein	558
isdC_2~~~isdC~~~isdC_1	isdC_2;isdC;isdC_1	Iron-regulated surface determinant protein C	558
ebpS~~~ebpS_1~~~ebpS_2	;ebpS;ebpS_1;ebpS_2	hypothetical protein;Elastin-binding protein EbpS	558
hemW	hemW	Heme chaperone HemW	558
group_1861		hypothetical protein	558
comK	;comK	hypothetical protein;Competence transcription factor	558
btuC_1~~~btuC~~~btuC_2	btuC_1;btuC;btuC_2;	Vitamin B12 import system permease protein BtuC;putative ABC transporter permease protein	558
group_1858		Superantigen-like protein 13;hypothetical protein	558
fumC	fumC	Fumarate hydratase class II	558
gltB~~~gltB_2~~~gltB_1	gltB;gltB_2;gltB_1	Glutamate synthase [NADPH] small chain	558
aroB	aroB	3-dehydroquinate synthase	558
aroC_1~~~aroC_2~~~aroC_3~~~aroC	aroC_1;aroC_2;aroC_3;aroC	Chorismate synthase	558
group_1853		hypothetical protein	558
group_1852		hypothetical protein	558
yrrB	;yrrB	hypothetical protein;TPR repeat-containing protein YrrB	558
mntH_2~~~mntH_1	;mntH_2;mntH_1	hypothetical protein;Divalent metal cation transporter MntH	558
yhaP~~~yhaP_1~~~yhaP_2	yhaP;yhaP_1;;yhaP_2	putative protein YhaP;hypothetical protein	558
argR_2	argR_2;	Arginine repressor;hypothetical protein	558
hflX_2~~~hflX_1~~~hflX	;hflX_2;hflX_1;hflX	hypothetical protein;GTPase HflX	558
group_1849		hypothetical protein	558
leuD_1~~~leuD_2~~~leuD	leuD_1;leuD_2;leuD	3-isopropylmalate dehydratase small subunit	558
leuC_3~~~leuC_1~~~leuC~~~leuC_2	leuC_3;leuC_1;leuC;leuC_2	3-isopropylmalate dehydratase large subunit	558
mepA_1~~~mepA_2~~~mepA	mepA_1;mepA_2;mepA	Multidrug export protein MepA	558
group_1847		hypothetical protein	558
tlyC	;tlyC	hypothetical protein;Hemolysin C	558
tyrC	;tyrC	hypothetical protein;Cyclohexadienyl dehydrogenase	558
pdhC_1~~~pdhC_2	pdhC_1;pdhC_2;	Dihydrolipoyllysine-residue acetyltransferase component of pyruvate dehydrogenase complex;hypothetical protein	558
acr1	;acr1	putative oxidoreductase;hypothetical protein;Fatty acyl-CoA reductase	558
group_1844		hypothetical protein	558
katA_2~~~katA_1~~~katA	katA_2;katA_1;katA	Catalase	558
group_1842		hypothetical protein	558
group_1841		hypothetical protein	558
cycA_2~~~cycA_1	cycA_2;cycA_1;	D-serine/D-alanine/glycine transporter;hypothetical protein	558
icd~~~icd_2~~~icd_1	icd;icd_2;icd_1	Isocitrate dehydrogenase [NADP]	558
manR~~~manR_2~~~manR_1	manR;manR_2;manR_1;	Transcriptional regulator ManR;hypothetical protein	558
prkC_3~~~prkC_1~~~prkC_2~~~prkC	prkC_3;prkC_1;prkC_2;prkC	Serine/threonine-protein kinase PrkC	558
ydaG	ydaG	General stress protein 26	558
group_1836		Putative lipid kinase	558
COQ5	COQ5;	2-methoxy-6-polyprenyl-14-benzoquinol methylase mitochondrial;hypothetical protein	558
idnT~~~gntT_1~~~gntT_2~~~gntT	idnT;gntT_1;gntT_2;gntT	Gnt-II system L-idonate transporter;High-affinity gluconate transporter	558
group_1834		Acetyltransferase	558
group_1833		Sulfurtransferase;hypothetical protein	558
group_1832		hypothetical protein	558
panB	panB	3-methyl-2-oxobutanoate hydroxymethyltransferase	558
cntL	cntL	D-histidine 2-aminobutanoyltransferase	558
group_1826		hypothetical protein	558
dhaM	dhaM;	PTS-dependent dihydroxyacetone kinase phosphotransferase subunit DhaM;hypothetical protein	558
group_1821		hypothetical protein	558
yqgN	yqgN;	putative protein YqgN;hypothetical protein	558
group_1816		hypothetical protein	558
group_1815		hypothetical protein	558
gph~~~gph_2~~~ppaX_2	gph;gph_2;ppaX_2	Phosphoglycolate phosphatase;Pyrophosphatase PpaX	558
sotB~~~mdtH	;sotB;mdtH	hypothetical protein;sugar efflux transporter;Multidrug resistance protein MdtH	558
group_1813		hypothetical protein	558
mtlA~~~mtlA_2~~~mtlA_1	mtlA;mtlA_2;mtlA_1	PTS system mannitol-specific EIICB component	558
glpK_2~~~glpK_1~~~glpK	glpK_2;glpK_1;glpK	Glycerol kinase	558
group_1811		hypothetical protein	558
rnhC	rnhC	Ribonuclease HIII	558
gtfA_2~~~gtfA_4~~~tagE~~~gtfA_1	gtfA_2;gtfA_4;tagE;gtfA_1	UDP-N-acetylglucosamine--peptide N-acetylglucosaminyltransferase GtfA subunit;Poly(glycerol-phosphate) alpha-glucosyltransferase	558
nasF~~~cysG	nasF;cysG	Uroporphyrinogen-III C-methyltransferase;Siroheme synthase	558
group_1810	pxpB_2;;pxpB_1	5-oxoprolinase subunit B;hypothetical protein	558
group_1809	;accB_2;accB_1	hypothetical protein;Biotin carboxyl carrier protein of acetyl-CoA carboxylase	558
hslV	hslV	ATP-dependent protease subunit HslV	558
menB	menB	14-dihydroxy-2-naphthoyl-CoA synthase	558
ecfA2~~~ecfA2_1~~~ecfA2_2	ecfA2;ecfA2_1;ecfA2_2	Energy-coupling factor transporter ATP-binding protein EcfA2	558
yclO	yclO	Petrobactin import system permease protein YclO	558
nrdF	nrdF;	Ribonucleoside-diphosphate reductase subunit beta;hypothetical protein	558
thyA_2~~~thyA_1~~~thyA	thyA_2;thyA_1;thyA	Thymidylate synthase	558
rsuA	rsuA	Ribosomal small subunit pseudouridine synthase A	558
murJ_2~~~murJ~~~murJ_1	murJ_2;murJ;murJ_1;	Lipid II flippase MurJ;hypothetical protein	558
group_1801		hypothetical protein	558
group_1798		hypothetical protein	558
comGA	comGA;	ComG operon protein 1;hypothetical protein	558
rsbU	;rsbU	hypothetical protein;Phosphoserine phosphatase RsbU	558
group_1796		hypothetical protein	558
ilvB	;ilvB	hypothetical protein;Acetolactate synthase large subunit	558
lyrA~~~lyrA_2~~~lyrA_1	lyrA;lyrA_2;lyrA_1	Lysostaphin resistance protein A	558
mutS_2	;mutS_2	hypothetical protein;DNA mismatch repair protein MutS	558
group_1793		hypothetical protein	558
purD_1~~~purD~~~purD_2	purD_1;purD;purD_2	Phosphoribosylamine--glycine ligase	558
purQ~~~purQ_1~~~purQ_2	purQ;purQ_1;purQ_2	Phosphoribosylformylglycinamidine synthase subunit PurQ	558
hemE_2~~~hemE_1~~~hemE	hemE_2;hemE_1;hemE	Uroporphyrinogen decarboxylase	558
glpQ1	;glpQ1	hypothetical protein;putative glycerophosphodiester phosphodiesterase 1	558
hel	hel	Lipoprotein E	558
group_1792		hypothetical protein	558
glpT_1~~~glpT_2~~~glpT	glpT_1;;glpT_2;glpT	Glycerol-3-phosphate transporter;hypothetical protein	558
yclM_2~~~yclM_1~~~yclM	;yclM_2;yclM_1;yclM	hypothetical protein;Aspartokinase 3	558
prmC	prmC	Release factor glutamine methyltransferase	558
fetA_2~~~fetA	fetA_2;fetA	putative iron export ATP-binding protein FetA	558
group_1789		hypothetical protein	558
group_1788		hypothetical protein	558
tagO_2~~~tagO_1~~~tagO	tagO_2;tagO_1;tagO	putative undecaprenyl-phosphate N-acetylglucosaminyl 1-phosphate transferase	558
group_1787		hypothetical protein;DegV domain-containing protein	558
group_1784		hypothetical protein	558
group_1783		hypothetical protein	558
group_1782		hypothetical protein	558
hlgB~~~lukF	hlgB;;lukF	Gamma-hemolysin component B;hypothetical protein;Leukocidin-F subunit	558
bioW~~~bioW_2	bioW;bioW_2	6-carboxyhexanoate--CoA ligase	558
menE_1~~~menE_2~~~yhfT	menE_1;menE_2;yhfT	2-succinylbenzoate--CoA ligase;putative acyl--CoA ligase YhfT	558
group_1780		hypothetical protein	558
ribE~~~ribE_2~~~ribBA~~~ribE_1	ribE;ribE_2;ribBA;ribE_1	Riboflavin synthase;Riboflavin biosynthesis protein RibBA	558
sspA~~~sspA_2~~~sspA_1	;sspA;sspA_2;sspA_1	hypothetical protein;Glutamyl endopeptidase	558
group_1777		hypothetical protein	558
group_1776		Putative pyridoxal phosphate-dependent acyltransferase	558
ccpA_1~~~ccpA~~~ccpA_2	ccpA_1;ccpA;ccpA_2	Catabolite control protein A	558
cntF	cntF	Metal-staphylopine import system ATP-binding protein CntF	558
cntE_1~~~cntE_2~~~cntE	cntE_1;cntE_2;cntE	Staphylopine export protein	558
group_1775		hypothetical protein	558
group_1774		putative HTH-type transcriptional regulator	558
moeA_2~~~moeA_1~~~moeA	moeA_2;moeA_1;moeA	Molybdopterin molybdenumtransferase	558
murA1_1~~~murA1_2~~~murA1	murA1_1;murA1_2;murA1	UDP-N-acetylglucosamine 1-carboxyvinyltransferase 1	558
trpA~~~trpA_1~~~trpA_2	trpA;trpA_1;trpA_2	Tryptophan synthase alpha chain	558
femA_3~~~femA_2	femA_3;femA_2	Aminoacyltransferase FemA	558
nrnA_1~~~nrnA_2~~~nrnA	;nrnA_1;nrnA_2;nrnA	hypothetical protein;Bifunctional oligoribonuclease and PAP phosphatase NrnA	558
group_1764		hypothetical protein	558
spsB_1~~~spsB_2	spsB_1;spsB_2	Signal peptidase IB	558
ydjZ	ydjZ;	TVP38/TMEM64 family inner membrane protein YdjZ;hypothetical protein	558
mccA_1~~~mccA~~~mccA_2	mccA_1;mccA;mccA_2	O-acetylserine dependent cystathionine beta-synthase	558
bioB_2~~~bioB_1~~~bioB	bioB_2;bioB_1;bioB	Biotin synthase	558
norB_2~~~norB_4	;norB_2;norB_4	hypothetical protein;Quinolone resistance protein NorB	558
degA	degA;	HTH-type transcriptional regulator DegA;hypothetical protein	558
yacL	yacL	putative PIN and TRAM-domain containing protein YacL	558
group_1757		hypothetical protein	558
kdpC	kdpC	Potassium-transporting ATPase KdpC subunit	558
group_1756		Putative aldehyde dehydrogenase	558
nagE2~~~nagP~~~gamP	nagE2;nagP;gamP	PTS system N-acetylglucosamine-specific EIIC component;PTS system N-acetylglucosamine-specific EIICB component;Putative PTS system glucosamine-specific EIICBA component	558
plsC_2~~~plsC_1~~~plsC	;plsC_2;plsC_1;plsC	hypothetical protein;1-acyl-sn-glycerol-3-phosphate acyltransferase	558
polA_1~~~polA_2~~~polA_3~~~polA	polA_1;polA_2;polA_3;polA;	DNA polymerase I;hypothetical protein	558
ugtP~~~ugtP_1~~~ugtP_2	ugtP;ugtP_1;ugtP_2	Processive diacylglycerol beta-glucosyltransferase	558
group_1754		putative CtpA-like serine protease	558
agrA_1~~~agrA_2~~~agrA	agrA_1;agrA_2;agrA	Accessory gene regulator protein A	558
kimA~~~kimA_2~~~kimA_1	kimA;kimA_2;kimA_1	Potassium transporter KimA	558
group_1750		hypothetical protein	558
group_1749		Serine protease HtrA-like protein	558
isaB	isaB	Immunodominant staphylococcal antigen B	558
phrA~~~phrB	;phrA;phrB	hypothetical protein;Deoxyribodipyrimidine photo-lyase	558
group_1745		hypothetical protein	558
lipL	lipL	Octanoyl-[GcvH]:protein N-octanoyltransferase	558
group_1741		putative epimerase/dehydratase	558
rocD2_1~~~rocD2_2~~~rocD2_3	rocD2_1;rocD2_2;rocD2_3	Ornithine aminotransferase 2	558
brnQ_1~~~brnQ_3	;brnQ_1;brnQ_3	hypothetical protein;Branched-chain amino acid transport system 2 carrier protein	558
hutG_1~~~hutG_2~~~hutG	hutG_1;hutG_2;hutG	Formimidoylglutamase	558
group_1739		hypothetical protein	558
group_1738		hypothetical protein	558
group_1737	treR_1;treR_2	HTH-type transcriptional regulator TreR	558
group_1734		hypothetical protein	558
ssaA2	ssaA2	Staphylococcal secretory antigen ssaA2	558
group_1732	mleN_2;;mleN_1	Malate-2H(+)/Na(+)-lactate antiporter;hypothetical protein	558
cmtB~~~ulaC	cmtB;ulaC	Mannitol-specific cryptic phosphotransferase enzyme IIA component;Ascorbate-specific PTS system EIIA component	558
group_1730		hypothetical protein	558
group_1729		hypothetical protein	558
stp	;stp	hypothetical protein;Serine/threonine phosphatase stp	558
rsmI	rsmI	Ribosomal RNA small subunit methyltransferase I	558
nrdE_2~~~nrdE_1~~~nrdE	nrdE_2;nrdE_1;nrdE	Ribonucleoside-diphosphate reductase subunit alpha	558
group_1725		hypothetical protein;Isatin hydrolase	558
polX	polX	DNA polymerase/3'-5' exonuclease PolX	558
group_1724		hypothetical protein	558
secA1_1~~~secA1_2	secA1_1;secA1_2	Protein translocase subunit SecA 1	558
valS_2~~~valS_1~~~valS	valS_2;valS_1;valS	Valine--tRNA ligase	558
tag	tag	DNA-3-methyladenine glycosylase 1	558
treP_2~~~treP_3~~~treP_1	treP_2;treP_3;treP_1;	PTS system trehalose-specific EIIBC component;hypothetical protein	558
secY_2~~~secY2	secY_2;secY2	Protein translocase subunit SecY;Accessory Sec system protein translocase subunit SecY2	558
dapH_2~~~maa~~~maa_2	;dapH_2;maa;maa_2	hypothetical protein;2345-tetrahydropyridine-26-dicarboxylate N-acetyltransferase;Maltose O-acetyltransferase	558
group_1717	;lipR	hypothetical protein;Putative acetyl-hydrolase LipR	558
glvR~~~glvR_1~~~glvR_2	glvR;glvR_1;glvR_2	HTH-type transcriptional regulator GlvR	558
fadM~~~putB	;fadM;putB	hypothetical protein;Proline dehydrogenase 1;Proline dehydrogenase 2	558
group_1704	srtA	Sortase A	558
nupC_3~~~nupC_2	nupC_3;nupC_2	Nucleoside permease NupC	558
group_1703	ulaA;	Ascorbate-specific PTS system EIIC component;hypothetical protein	558
group_1702		Protein ADP-ribosyltransferase	558
nupC_2~~~nupC_1	nupC_2;nupC_1;	Nucleoside permease NupC;hypothetical protein	558
actP~~~yidK~~~sglT	actP;;yidK;sglT	Cation/acetate symporter ActP;hypothetical protein;putative symporter YidK;Sodium/glucose cotransporter	558
caiA~~~acdA	;caiA;acdA	hypothetical protein;Crotonobetainyl-CoA reductase;Acyl-CoA dehydrogenase	558
iolG	iolG;	Inositol 2-dehydrogenase/D-chiro-inositol 3-dehydrogenase;hypothetical protein;Oxidoreductase P35	558
group_1701		hypothetical protein;PTS system EIIBC component	558
csd_2~~~csd_1~~~csd	csd_2;csd_1;csd	putative cysteine desulfurase	558
yeeD	yeeD;	Putative sulfur carrier protein YeeD;hypothetical protein	558
cmpB~~~ssuC~~~ribX	;cmpB;ssuC;ribX	hypothetical protein;Bicarbonate transport system permease protein CmpB;Putative aliphatic sulfonates transport permease protein SsuC;Riboflavin transport system permease protein RibX	558
group_1697		hypothetical protein	558
iscS_1	;iscS_1	hypothetical protein;Cysteine desulfurase IscS	558
group_1695		hypothetical protein	558
alr1_1	alr1_1	Alanine racemase 1	558
lysP_1~~~lysP_3~~~lysP_2	lysP_1;lysP_3;;lysP_2	Lysine-specific permease;hypothetical protein	558
auaG	auaG	Aurachin C monooxygenase/isomerase	558
yjlD	;yjlD	hypothetical protein;NADH dehydrogenase-like protein;NADH dehydrogenase-like protein YjlD	558
comEC	;comEC	hypothetical protein;ComE operon protein 3	558
pepT_1~~~pepT_3~~~pepT_2	pepT_1;pepT_3;pepT_2;	Peptidase T;hypothetical protein	558
ydeN	ydeN	Putative hydrolase YdeN	558
glxK~~~garK_2~~~garK_1	glxK;garK_2;garK_1	Glycerate 3-kinase;Glycerate 2-kinase	558
bcr_2~~~bcr_1	bcr_2;bcr_1	Bicyclomycin resistance protein	558
cdr_2~~~cdr_1~~~cdr	cdr_2;cdr_1;cdr	Coenzyme A disulfide reductase	558
yitU_2~~~yitU~~~yitU_1	yitU_2;;yitU;yitU_1	5-amino-6-(5-phospho-D-ribitylamino)uracil phosphatase YitU;hypothetical protein	558
gpmI_2~~~gpmI_1~~~gpmI	gpmI_2;gpmI_1;gpmI	23-bisphosphoglycerate-independent phosphoglycerate mutase	558
group_1682		hypothetical protein	558
ureB	ureB;	Urease subunit beta;hypothetical protein	558
group_1679		hypothetical protein	558
group_1678		hypothetical protein	558
group_1672		Putative acetyltransferase	558
group_1671		hypothetical protein	558
menA~~~menA_1~~~menA_2	;menA;menA_1;menA_2	hypothetical protein;14-dihydroxy-2-naphthoate octaprenyltransferase	558
pchA_1~~~menF_2~~~pchA_2~~~pchA	pchA_1;menF_2;pchA_2;pchA	Salicylate biosynthesis isochorismate synthase;Isochorismate synthase MenF	558
tdcB	tdcB	L-threonine dehydratase catabolic TdcB	558
norB_1~~~norB_4~~~norB_3	norB_1;norB_4;norB_3	Quinolone resistance protein NorB	558
group_1670		putative protein	558
tcyP_2~~~tcyP_1~~~tcyP	;tcyP_2;tcyP_1;tcyP	hypothetical protein;L-cystine uptake protein TcyP	558
hepT_1~~~hepT~~~hepT_2	hepT_1;hepT;hepT_2	Heptaprenyl diphosphate synthase component 2	558
group_1669		hypothetical protein	558
group_1668		hypothetical protein	558
azoR_1~~~azoR~~~azoR_2	azoR_1;azoR;azoR_2	FMN-dependent NADH-azoreductase	558
group_1666		dITP/XTP pyrophosphatase	558
malR~~~purR_1~~~purR_2	malR;purR_1;purR_2	HTH-type transcriptional regulator MalR;HTH-type transcriptional repressor PurR	558
yxeA	;yxeA	hypothetical protein;putative protein YxeA	558
msrC	msrC	Free methionine-R-sulfoxide reductase	558
alsT	alsT;	Amino-acid carrier protein AlsT;hypothetical protein	558
group_1663		hypothetical protein	558
mnaA_1~~~mnaA_2~~~mnaA_3	mnaA_1;mnaA_2;mnaA_3	UDP-N-acetylglucosamine 2-epimerase	558
upp	upp	Uracil phosphoribosyltransferase	558
group_1660		hypothetical protein	558
vldH~~~gph_1~~~ppaX	vldH;gph_1;;ppaX	Validoxylamine A 7'-phosphate phosphatase;Phosphoglycolate phosphatase;hypothetical protein;Pyrophosphatase PpaX	558
arlR_1~~~arlR_2~~~arlR	arlR_1;arlR_2;arlR	Response regulator ArlR	558
group_1658		hypothetical protein	558
hrtA_3~~~hrtA~~~hrtA_2	hrtA_3;hrtA;hrtA_2	Putative hemin import ATP-binding protein HrtA	558
slyA_1~~~slyA_2	;slyA_1;slyA_2	hypothetical protein;Transcriptional regulator SlyA	558
dkgA~~~yvgN_1	;dkgA;yvgN_1	putative oxidoreductase/MSMEI_2347;25-diketo-D-gluconic acid reductase A;Glyoxal reductase	558
nagA	nagA	N-acetylglucosamine-6-phosphate deacetylase	558
csbB	csbB;	Putative glycosyltransferase CsbB;hypothetical protein	558
group_1654		hypothetical protein	558
aaeA~~~emrA	aaeA;emrA;	p-hydroxybenzoic acid efflux pump subunit AaeA;Colistin resistance protein EmrA;hypothetical protein	558
mntA_1~~~mntA_2~~~mntA	mntA_1;mntA_2;mntA	Manganese-binding lipoprotein MntA	558
accD	accD	Acetyl-coenzyme A carboxylase carboxyl transferase subunit beta	558
hfq	hfq	RNA-binding protein Hfq	558
menH_2	;menH_2	Monoacylglycerol lipase;2-succinyl-6-hydroxy-24-cyclohexadiene-1-carboxylate synthase;hypothetical protein	558
cysQ~~~suhB_2	;cysQ;suhB_2	hypothetical protein;3'(2')5'-bisphosphate nucleotidase CysQ;Fructose-16-bisphosphatase/inositol-1-monophosphatase	558
dhaK~~~dhaK_1~~~dhaK_2	dhaK;dhaK_1;dhaK_2;	PTS-dependent dihydroxyacetone kinase dihydroxyacetone-binding subunit DhaK;hypothetical protein	558
glpQ_1~~~glpQ_2	;glpQ_1;glpQ_2	hypothetical protein;Glycerophosphodiester phosphodiesterase	558
folP	folP	Dihydropteroate synthase	558
ecfT_1~~~ecfT_3~~~ecfT_2	ecfT_1;ecfT_3;ecfT_2	Energy-coupling factor transporter transmembrane protein EcfT	558
rpoE	rpoE	putative DNA-directed RNA polymerase subunit delta	558
group_1645		hypothetical protein	558
bceB_3~~~bceB_2~~~bceB_4	bceB_3;bceB_2;bceB_4	Bacitracin export permease protein BceB	558
group_1642		hypothetical protein	558
group_1641		putative acetyl-CoA acyltransferase	558
ftsA_2~~~ftsA_3~~~ftsA_1~~~ftsA	ftsA_2;ftsA_3;ftsA_1;ftsA	Cell division protein FtsA	558
rlmB~~~mrnC	rlmB;mrnC	23S rRNA (guanosine-2'-O-)-methyltransferase RlmB;Mini-ribonuclease 3	558
purC~~~purK_1~~~purK~~~purK_2	purC;purK_1;purK;purK_2	Phosphoribosylaminoimidazole-succinocarboxamide synthase;N5-carboxyaminoimidazole ribonucleotide synthase	558
purE	purE	N5-carboxyaminoimidazole ribonucleotide mutase	558
rnmV_1~~~rnmV_2	rnmV_1;;rnmV_2	Ribonuclease M5;hypothetical protein	558
graS_2~~~graS_3~~~sasA_2	graS_2;graS_3;sasA_2;	Sensor histidine kinase GraS;Adaptive-response sensory-kinase SasA;hypothetical protein	558
group_1638		hypothetical protein	558
group_1637		hypothetical protein	558
salA_2~~~salA_1~~~salA	salA_2;salA_1;salA	Iron-sulfur cluster carrier protein	558
group_1636		hypothetical protein	558
graR_1~~~graR_2	graR_1;graR_2	Response regulator protein GraR	558
yciC_2	;yciC_2	hypothetical protein;Putative metal chaperone YciC	558
rhaR~~~rhaR_1	rhaR;;rhaR_1	HTH-type transcriptional activator RhaR;hypothetical protein	558
catE_2~~~catE_1	;catE_2;catE_1	hypothetical protein;Catechol-23-dioxygenase	558
ldhD_1~~~ldhD_2	ldhD_1;ldhD_2	D-lactate dehydrogenase	558
group_1631		hypothetical protein	558
gtaB_1~~~gtaB_2~~~gtaB_3~~~gtaB	gtaB_1;gtaB_2;gtaB_3;gtaB	UTP--glucose-1-phosphate uridylyltransferase	558
group_1629		hypothetical protein	558
glcU_2	glcU_2	putative glucose uptake protein GlcU	558
group_1626		hypothetical protein	558
pepA_2~~~pepA_1	;pepA_2;pepA_1	hypothetical protein;Glutamyl aminopeptidase	558
metXA_1~~~metXA_2~~~metXA	metXA_1;metXA_2;metXA	Homoserine O-acetyltransferase	558
group_1620		hypothetical protein	558
lctP_2~~~lctP_3	lctP_2;lctP_3	L-lactate permease	558
group_1618		hypothetical protein	558
group_1617		hypothetical protein	558
fhs_2~~~fhs~~~fhs_1	fhs_2;fhs;fhs_1	Formate--tetrahydrofolate ligase	558
isdH~~~isdH_2~~~isdH_1	isdH;;isdH_2;isdH_1	Iron-regulated surface determinant protein H;hypothetical protein	558
zapA	zapA	Cell division protein ZapA	558
group_1616		hypothetical protein	558
group_1615		hypothetical protein	558
group_1614		Ferredoxin	558
gmk	gmk	Guanylate kinase	558
yhfP	yhfP	Putative quinone oxidoreductase YhfP	558
group_1612		putative lipoprotein;hypothetical protein	558
tarF_1	;tarF_1	hypothetical protein;Teichoic acid glycerol-phosphate transferase	558
mscL	mscL	Large-conductance mechanosensitive channel	558
group_1611		GTP cyclohydrolase 1 type 2	558
fdhD	fdhD	Sulfur carrier protein FdhD	558
frdB	frdB	Fumarate reductase iron-sulfur subunit	558
yabA	yabA	Initiation-control protein YabA	558
nrtD	nrtD;	Nitrate import ATP-binding protein NrtD;hypothetical protein	558
group_1606		hypothetical protein	558
udk_2~~~udk_1~~~udk	udk_2;udk_1;udk	Uridine kinase	558
guaB_1~~~guaB_2~~~guaB	guaB_1;guaB_2;guaB	Inosine-5'-monophosphate dehydrogenase	558
group_1600		hypothetical protein	558
group_1592		hypothetical protein	558
sle1	sle1	N-acetylmuramoyl-L-alanine amidase sle1	558
ybbH_1~~~ybbH_2	ybbH_1;ybbH_2	putative HTH-type transcriptional regulator YbbH	558
ileS_1~~~ileS_2~~~ileS	ileS_1;ileS_2;;ileS	Isoleucine--tRNA ligase;hypothetical protein	558
nikA_2~~~nikA~~~nikA_1	nikA_2;nikA;nikA_1	Nickel-binding protein NikA	558
group_1578		hypothetical protein	558
group_1570		Farnesyl diphosphate synthase	558
rsmG	rsmG;	Ribosomal RNA small subunit methyltransferase G;hypothetical protein	558
group_1557		hypothetical protein	558
acsA_1~~~acsA_2~~~acsA_4~~~acsA_3~~~acs	acsA_1;acsA_2;acsA_4;acsA_3;acs	Acetyl-coenzyme A synthetase	558
group_1556		hypothetical protein	558
group_1554		hypothetical protein	558
group_1553	crcB_2;crcB_1	Putative fluoride ion transporter CrcB	558
tal	;tal	hypothetical protein;Transaldolase	558
yfmC_1~~~yfmC_2~~~yhfQ	yfmC_1;yfmC_2;;yhfQ	Fe(3+)-citrate-binding protein YfmC;hypothetical protein;Putative ABC transporter substrate-binding lipoprotein YhfQ	558
group_1546		hypothetical protein	558
rapZ	rapZ;	RNase adapter protein RapZ;Gluconeogenesis factor;Nucleotide-binding protein	558
ptsG_1~~~ptsG_2	ptsG_1;ptsG_2	PTS system glucose-specific EIICBA component	558
groS	groS	10 kDa chaperonin	558
groL_1~~~groL_2~~~groL	groL_1;groL_2;groL	60 kDa chaperonin	558
rplGA	;rplGA	hypothetical protein;putative ribosomal protein YlxQ	558
farB_3~~~mdtD~~~farB_2~~~mdtD_1~~~farB_1	;farB_3;mdtD;farB_2;mdtD_1;farB_1	hypothetical protein;Fatty acid resistance protein FarB;Putative multidrug resistance protein MdtD	558
trmL_1~~~trmL_2~~~trmL	trmL_1;trmL_2;trmL	tRNA (cytidine(34)-2'-O)-methyltransferase	558
group_1539		hypothetical protein	558
ykoE	ykoE	Putative HMP/thiamine permease protein YkoE	558
ndhB~~~nuoL	ndhB;nuoL;	NAD(P)H-quinone oxidoreductase subunit 2 chloroplastic;NADH-quinone oxidoreductase subunit L;hypothetical protein	558
betB~~~aldA	betB;aldA	NAD/NADP-dependent betaine aldehyde dehydrogenase;Putative aldehyde dehydrogenase AldA	558
group_1532		hypothetical protein	558
essC_2~~~essC_1~~~essC~~~essC_3	essC_2;essC_1;essC;;essC_3	Type VII secretion system protein EssC;hypothetical protein	558
rplI_1~~~rplI_2~~~rplI	rplI_1;rplI_2;rplI	50S ribosomal protein L9	558
group_1518		hypothetical protein	558
cspA_2	cspA_2	Cold shock protein CspA	558
ydbM_1~~~ydbM_2~~~ydbM	;ydbM_1;ydbM_2;ydbM	hypothetical protein;Putative acyl-CoA dehydrogenase YdbM	558
group_1506		hypothetical protein	558
mnhD1_1~~~mrpD~~~mnhD1_2	mnhD1_1;mrpD;mnhD1_2;	Na(+)/H(+) antiporter subunit D1;Na(+)/H(+) antiporter subunit D;hypothetical protein	558
group_1499		hypothetical protein	558
est_2~~~est_1	est_2;;est_1	Carboxylesterase;hypothetical protein	558
group_1493		putative ketoamine kinase	558
ydbP	ydbP	Thioredoxin-like protein YdbP	558
group_1492		hypothetical protein	558
group_1489		hypothetical protein	558
group_1488		hypothetical protein	558
yrrK	yrrK	Putative pre-16S rRNA nuclease	558
dps	dps	General stress protein 20U	558
fda_2~~~fda_1~~~fda	fda_2;fda_1;fda	Fructose-bisphosphate aldolase class 1	558
group_1475		hypothetical protein	558
ybiT_2~~~ybiT_3~~~ybiT_1~~~ybiT	ybiT_2;ybiT_3;ybiT_1;ybiT	putative ABC transporter ATP-binding protein YbiT	558
asd~~~asd2	asd;asd2	Aspartate-semialdehyde dehydrogenase;Aspartate-semialdehyde dehydrogenase 2	558
acrR~~~slmA	;acrR;slmA	hypothetical protein;HTH-type transcriptional regulator AcrR;Nucleoid occlusion factor SlmA	558
group_1472		hypothetical protein	558
nfrA_1~~~nfrA_2~~~nfrA	;nfrA_1;nfrA_2;nfrA	hypothetical protein;NADPH-dependent oxidoreductase	558
ruvA	ruvA	Holliday junction ATP-dependent DNA helicase RuvA	558
ezrA_2~~~ezrA_1~~~ezrA	ezrA_2;ezrA_1;ezrA	Septation ring formation regulator EzrA	558
citN_2~~~citN~~~citN_1	citN_2;citN;;citN_1	Citrate transporter;hypothetical protein	558
tig_2~~~tig_1~~~tig	tig_2;tig_1;tig	Trigger factor	558
yojF	yojF	putative protein YojF	558
narX_2~~~narX_1~~~narX	narX_2;narX_1;narX	Nitrate reductase-like protein NarX	558
dnaG_2~~~dnaG~~~dnaG_1	dnaG_2;dnaG;dnaG_1	DNA primase	558
ywqD_2~~~ywqD_1	ywqD_2;ywqD_1;	Tyrosine-protein kinase YwqD;hypothetical protein	558
group_1459		Antibacterial protein 3	558
group_1458		hypothetical protein	558
rluD_1	rluD_1	Ribosomal large subunit pseudouridine synthase D	558
ydaP_2~~~ydaP_1~~~ydaP	;ydaP_2;ydaP_1;ydaP	hypothetical protein;Putative thiamine pyrophosphate-containing protein YdaP	558
queC_1~~~queC_2~~~queC	queC_1;;queC_2;queC	7-cyano-7-deazaguanine synthase;hypothetical protein	558
trpS_2~~~trpS_1~~~trpS	trpS_2;trpS_1;trpS	Tryptophan--tRNA ligase	558
pitA~~~pitA_3	pitA;;pitA_3	L-methionine sulfoximine/L-methionine sulfone acetyltransferase	558
group_1452		hypothetical protein	558
rluB	;rluB	hypothetical protein;Ribosomal large subunit pseudouridine synthase B	558
femX_2~~~femX_1~~~femX	femX_2;femX_1;femX	Lipid II:glycine glycyltransferase	558
group_1448		hypothetical protein	558
isdB~~~isdB_2~~~isdB_1	isdB;isdB_2;isdB_1	Iron-regulated surface determinant protein B	558
yafV_1~~~yafV_2~~~yafV	yafV_1;yafV_2;yafV	Omega-amidase YafV	558
ygaZ	;ygaZ	hypothetical protein;Inner membrane protein YgaZ	558
group_1439		hypothetical protein	558
menD_1~~~menD~~~menD_2	menD_1;menD;menD_2	2-succinyl-5-enolpyruvyl-6-hydroxy-3-cyclohexene-1-carboxylate synthase	558
group_1437		hypothetical protein	558
nirC	nirC	Nitrite transporter NirC	558
suhB~~~suhB_1	suhB;suhB_1	Inositol-1-monophosphatase	558
thiE	thiE	Thiamine-phosphate synthase	558
pdxK_2~~~pdxK_1~~~pdxK	pdxK_2;pdxK_1;pdxK	Pyridoxine kinase	558
group_1435		hypothetical protein	558
btuD_1~~~btuD_5~~~btuD_2~~~natA~~~btuD_3	btuD_1;btuD_5;btuD_2;natA;btuD_3;	Vitamin B12 import ATP-binding protein BtuD;ABC transporter ATP-binding protein NatA;hypothetical protein	558
ytnP~~~ytnP_2~~~ytnP_1	ytnP;ytnP_2;ytnP_1	putative quorum-quenching lactonase YtnP	558
sspP_2~~~sspP~~~sspP_1	sspP_2;sspP;sspP_1	Staphopain A	558
group_1434		hypothetical protein	558
yfbR	yfbR;	5'-deoxynucleotidase YfbR;hypothetical protein	558
group_1432		putative autolysin LDP	558
murD_1~~~murD_2~~~murD	murD_1;murD_2;murD	UDP-N-acetylmuramoylalanine--D-glutamate ligase	558
divIB_2~~~divIB_1~~~divIB	divIB_2;divIB_1;divIB	Cell division protein DivIB	558
yfcJ~~~yhhS~~~yfcJ_1	yfcJ;yhhS;yfcJ_1	putative MFS-type transporter YfcJ;putative MFS-type transporter YhhS	558
mprF_2~~~mprF_1~~~mprF	mprF_2;mprF_1;mprF	Phosphatidylglycerol lysyltransferase	558
sufC	sufC;	Vegetative protein 296;hypothetical protein	558
metQ_2~~~metQ_1	metQ_2;metQ_1	Methionine-binding lipoprotein MetQ	558
efeM	efeM;	putative iron uptake system component EfeM;hypothetical protein;Efem/EfeO family lipoprotein	558
efeU	;efeU	hypothetical protein;Ferrous iron permease EfeU	558
group_1429		hypothetical protein;NAD-dependent malic enzyme	558
group_1428		2-dehydropantoate 2-reductase	558
group_1425		hypothetical protein	558
hlgA~~~hlgA_3~~~hlgA_2~~~hlgA_1	hlgA;hlgA_3;hlgA_2;hlgA_1	Gamma-hemolysin component A	558
mneS	mneS	Manganese efflux system protein MneS	558
group_1424		hypothetical protein	558
OLA1~~~ychF_1~~~ychF	OLA1;ychF_1;ychF	Obg-like ATPase 1;Ribosome-binding ATPase YchF	558
group_1421		hypothetical protein	558
thrB	thrB	Homoserine kinase	558
rbsK~~~rbsK_1~~~rbsK_2	rbsK;rbsK_1;rbsK_2	Ribokinase	558
group_1416		hypothetical protein	558
oppB~~~oppB_1~~~oppB_2	oppB;oppB_1;oppB_2	Oligopeptide transport system permease protein OppB	558
ybeZ	;ybeZ	PhoH-like protein;hypothetical protein	558
cntB	cntB	Metal-staphylopine import system permease protein CntB	558
fmt	fmt	Methionyl-tRNA formyltransferase	558
rihA	rihA	Pyrimidine-specific ribonucleoside hydrolase RihA	558
group_1383		hypothetical protein	558
group_1382		hypothetical protein	558
group_1369		hypothetical protein	558
mtnN_1~~~mtnN_2~~~mtnN	mtnN_1;mtnN_2;mtnN	5'-methylthioadenosine/S-adenosylhomocysteine nucleosidase	558
group_1361		hypothetical protein	558
lysP_2~~~lysP_1	lysP_2;lysP_1;	Lysine-specific permease;hypothetical protein	558
mraY	mraY	Phospho-N-acetylmuramoyl-pentapeptide-transferase	558
prs	prs	Ribose-phosphate pyrophosphokinase	558
treA~~~glgE	treA;glgE	Trehalose-6-phosphate hydrolase;Alpha-14-glucan:maltose-1-phosphate maltosyltransferase	558
pfkA	pfkA	ATP-dependent 6-phosphofructokinase	558
ydfJ~~~ydfJ_2~~~ydfJ_1	ydfJ;ydfJ_2;;ydfJ_1	Membrane protein YdfJ;hypothetical protein	558
group_1323		hypothetical protein	558
yfcA~~~yfcA_1~~~yfcA_2	;yfcA;yfcA_1;yfcA_2	hypothetical protein;putative membrane transporter protein YfcA	558
group_1305		hypothetical protein	558
betA_2~~~betA_3~~~betA~~~betA_1	betA_2;betA_3;betA;betA_1	Oxygen-dependent choline dehydrogenase	558
pta	pta	Phosphate acetyltransferase	558
group_1287		hypothetical protein	558
pnp_2~~~pnp_3~~~pnp_4~~~pnp_1	pnp_2;pnp_3;pnp_4;pnp_1	Polyribonucleotide nucleotidyltransferase	558
lpd3~~~lpdG~~~lpd	;lpd3;lpdG;lpd	hypothetical protein;Dihydrolipoyl dehydrogenase 3;Dihydrolipoyl dehydrogenase	558
group_1253		hypothetical protein;Soluble hydrogenase 42 kDa subunit;Serine-pyruvate aminotransferase	558
gapA1	gapA1	Glyceraldehyde-3-phosphate dehydrogenase 1	558
pxpC_1~~~pxpC_2	pxpC_1;;pxpC_2	5-oxoprolinase subunit C;hypothetical protein	558
mcsB	mcsB	Protein-arginine kinase	558
glcK	;glcK	hypothetical protein;Glucokinase	558
ftsK_1~~~ftsK_2~~~ftsK_3~~~ftsK_4~~~ftsK_5~~~ftsK	ftsK_1;ftsK_2;ftsK_3;ftsK_4;ftsK_5;ftsK	DNA translocase FtsK	558
hsdR_3~~~hsdR_2~~~hsdR_1~~~hsdR	hsdR_3;hsdR_2;hsdR_1;hsdR	Type-1 restriction enzyme R protein	558
dnaI	dnaI	Primosomal protein DnaI	558
parE_1~~~parE_2~~~parE_3~~~parE	parE_1;parE_2;parE_3;parE	DNA topoisomerase 4 subunit B	558
rlmL_2~~~rlmI	rlmL_2;rlmI;	Ribosomal RNA large subunit methyltransferase K/L;Ribosomal RNA large subunit methyltransferase I;hypothetical protein	558
yhgF_1~~~yhgF_2~~~yhgF_3~~~yhgF_4~~~yhgF	yhgF_1;yhgF_2;yhgF_3;yhgF_4;yhgF	Protein YhgF	558
mnmG_4~~~mnmG_3~~~mnmG_2~~~mnmG_1~~~mnmG	mnmG_4;mnmG_3;mnmG_2;mnmG_1;mnmG	tRNA uridine 5-carboxymethylaminomethyl modification enzyme MnmG	558
dnaE_2~~~dnaE_1~~~dnaE2~~~dnaE	dnaE_2;dnaE_1;dnaE2;;dnaE	DNA polymerase III subunit alpha;Error-prone DNA polymerase;hypothetical protein	558
addB_2~~~addB_1~~~addB	addB_2;addB_1;addB	ATP-dependent helicase/deoxyribonuclease subunit B	558
serA_1~~~serA_2~~~serA	;serA_1;serA_2;serA	hypothetical protein;D-3-phosphoglycerate dehydrogenase;Hydroxypyruvate reductase	558
gsiA~~~oppD_1	gsiA;;oppD_1	Glutathione import ATP-binding protein GsiA;hypothetical protein;Oligopeptide transport ATP-binding protein OppD	558
group_1242		putative protein;hypothetical protein	558
recG_1~~~recG_2~~~recG_3~~~recG_4~~~recG	recG_1;recG_2;recG_3;recG_4;recG	ATP-dependent DNA helicase RecG	558
secA~~~secA_2~~~secA_1~~~secA1_2	secA;;secA_2;secA_1;secA1_2	Protein translocase subunit SecA;hypothetical protein;Protein translocase subunit SecA 1	558
yhaM	yhaM	3'-5' exoribonuclease YhaM	558
asp2_3~~~asp2_1~~~asp2_2~~~asp2	asp2_3;asp2_1;asp2_2;;asp2	Accessory Sec system protein Asp2;hypothetical protein	558
priA_3~~~priA_2~~~priA_1~~~priA	priA_3;priA_2;priA_1;;priA	Primosomal protein N';primosomal protein N';hypothetical protein	558
ilvC	ilvC	Ketol-acid reductoisomerase (NADP(+))	558
acnA_3~~~acnA_2~~~acnA_1~~~acnA	acnA_3;acnA_2;acnA_1;acnA	Aconitate hydratase A	558
swrC_1~~~swrC_2~~~swrC_3~~~swrC_4~~~swrC	swrC_1;swrC_2;swrC_3;swrC_4;swrC	Swarming motility protein SwrC	558
obg_3~~~obg_2~~~obg_1~~~obg	obg_3;obg_2;obg_1;obg	GTPase Obg	558
dltA_2~~~grsB~~~tycC~~~lgrD~~~dltA_1	;dltA_2;grsB;tycC;lgrD;dltA_1	hypothetical protein;D-alanine--D-alanyl carrier protein ligase;Gramicidin S synthase 2;Tyrocidine synthase 3;Linear gramicidin synthase subunit D	558
dnaB	dnaB	Replication initiation and membrane attachment protein	558
iolA~~~gbsA_2~~~gbsA~~~gbsA_1	iolA;gbsA_2;gbsA;gbsA_1	Malonate-semialdehyde dehydrogenase;Betaine aldehyde dehydrogenase	558
group_1230		hypothetical protein	558
oppD_2~~~oppD_3~~~oppD_1	oppD_2;oppD_3;oppD_1	Oligopeptide transport ATP-binding protein OppD	558
ftsH_2~~~ftsH_1~~~ftsH	ftsH_2;ftsH_1;ftsH;	ATP-dependent zinc metalloprotease FtsH;hypothetical protein	558
prsA_2~~~prsA_1~~~prsA	;prsA_2;prsA_1;prsA	hypothetical protein;Foldase protein PrsA	558
group_1229		Lipoate--protein ligase 1	558
mro~~~galM	;mro;galM	hypothetical protein;Aldose 1-epimerase	558
pcrA_1~~~pcrA_2~~~pcrA_3~~~pcrA	pcrA_1;pcrA_2;pcrA_3;pcrA	ATP-dependent DNA helicase PcrA	558
nos_1~~~nos_2~~~nos	nos_1;nos_2;nos	Nitric oxide synthase oxygenase	558
der_1~~~era_1~~~era_2~~~der_2	der_1;era_1;;era_2;der_2	GTPase Der;GTPase Era;hypothetical protein	558
topA_3~~~topA_2~~~topA_1~~~topA	topA_3;topA_2;topA_1;topA	DNA topoisomerase 1	558
phoR~~~sasA	phoR;;sasA	Alkaline phosphatase synthesis sensor protein PhoR;hypothetical protein;Adaptive-response sensory-kinase SasA	558
group_1227		hypothetical protein	558
pnoA~~~nmoA	pnoA;;nmoA	Nitronate monooxygenase;hypothetical protein	558
cls_2~~~cls_3~~~cls_4	cls_2;cls_3;cls_4	Cardiolipin synthase	558
group_1224		hypothetical protein	558
cpdB	;cpdB	hypothetical protein;2'3'-cyclic-nucleotide 2'-phosphodiesterase/3'-nucleotidase	558
cocE	cocE;	Cocaine esterase;hypothetical protein	558
pepF1_2~~~pepF1_1~~~pepF1_3	;pepF1_2;pepF1_1;pepF1_3	hypothetical protein;Oligoendopeptidase F plasmid	558
rhaS_2~~~rhaS~~~rhaS_1	;rhaS_2;rhaS;rhaS_1	hypothetical protein;HTH-type transcriptional activator RhaS	558
femA_1~~~femA_3~~~femA_2~~~femA_4~~~femB_2~~~femB_1	femA_1;;femA_3;femA_2;femA_4;femB_2;femB_1	Aminoacyltransferase FemA;hypothetical protein;Aminoacyltransferase FemB	558
group_1220		hypothetical protein	558
prfB_2~~~prfB_1~~~prfB	prfB_2;prfB_1;prfB	Peptide chain release factor 2	558
hutH_1~~~hutH_2~~~hutH_3~~~hutH	hutH_1;hutH_2;hutH_3;hutH	Histidine ammonia-lyase	558
rpoC_1~~~rpoC_2~~~rpoC_3~~~rpoC	rpoC_1;rpoC_2;rpoC_3;rpoC	DNA-directed RNA polymerase subunit beta'	558
odhB_1~~~odhB_2~~~odhB~~~odhB_3	;odhB_1;odhB_2;odhB;odhB_3	hypothetical protein;Dihydrolipoyllysine-residue succinyltransferase component of 2-oxoglutarate dehydrogenase complex	558
trmH	trmH;	tRNA (guanosine(18)-2'-O)-methyltransferase;hypothetical protein;Putative TrmH family tRNA/rRNA methyltransferase	558
sftA_2~~~sftA_1~~~sftA	sftA_2;sftA_1;sftA;	DNA translocase SftA;hypothetical protein	558
odhA_1~~~odhA_2~~~odhA	odhA_1;odhA_2;odhA	2-oxoglutarate dehydrogenase E1 component	558
opuD_3	;opuD_3	hypothetical protein;Glycine betaine transporter OpuD;putative glycine betaine transporter	558
group_1210		hypothetical protein	558
hemL1_3~~~hemL1_2~~~hemL1_1~~~hemL1	hemL1_3;hemL1_2;hemL1_1;hemL1	Glutamate-1-semialdehyde 21-aminomutase 1	558
group_1205		hypothetical protein	558
ftsL_2~~~divIC	;ftsL_2;divIC	hypothetical protein;Cell division protein FtsL;Cell division protein DivIC	558
murG_1~~~murG~~~murG_2	murG_1;murG;murG_2	UDP-N-acetylglucosamine--N-acetylmuramyl-(pentapeptide) pyrophosphoryl-undecaprenol N-acetylglucosamine transferase	558
pgpB	;pgpB	hypothetical protein;Phosphatidylglycerophosphatase B	558
recN_1~~~recN_2~~~recN	recN_1;recN_2;recN	DNA repair protein RecN	558
moaA_3~~~moaA_2~~~moaA_1~~~moaA	moaA_3;moaA_2;moaA_1;moaA	GTP 3'8-cyclase	558
yfmC_3~~~yfmC_2	;yfmC_3;yfmC_2	hypothetical protein;Fe(3+)-citrate-binding protein YfmC	558
ltaS_1~~~ltaS_2~~~ltaS	ltaS_1;ltaS_2;ltaS	Lipoteichoic acid synthase	558
group_1201		hypothetical protein	558
recA	recA	Protein RecA	558
folE2~~~folE2_2~~~folE2_1	folE2;folE2_2;folE2_1	GTP cyclohydrolase FolE2	558
yvgN~~~yvgN_2~~~yvgN_1	yvgN;yvgN_2;yvgN_1	Glyoxal reductase	558
cntA_2~~~cntA_1~~~cntA	cntA_2;cntA_1;cntA	Metal-staphylopine-binding protein CntA	558
nosF~~~lnrL_3~~~yxlF~~~btuD_4	nosF;lnrL_3;yxlF;btuD_4;	putative ABC transporter ATP-binding protein NosF;Linearmycin resistance ATP-binding protein LnrL;putative ABC transporter ATP-binding protein YxlF;Vitamin B12 import ATP-binding protein BtuD;hypothetical protein	558
group_1195		hypothetical protein	558
era_2~~~era_1~~~era	era_2;era_1;era	GTPase Era	558
nrdR_1~~~nrdR~~~nrdR_2	nrdR_1;nrdR;nrdR_2	Transcriptional repressor NrdR	558
hemB_2~~~hemB_1~~~hemB	hemB_2;hemB_1;hemB	Delta-aminolevulinic acid dehydratase	558
group_1192		hypothetical protein	558
menH_1~~~dehH1~~~menH_2~~~pip	menH_1;dehH1;;menH_2;pip	2-succinyl-6-hydroxy-24-cyclohexadiene-1-carboxylate synthase;Haloacetate dehalogenase H-1;hypothetical protein;Proline iminopeptidase	558
yfnB	;yfnB	hypothetical protein;Putative HAD-hydrolase YfnB	558
recF_3~~~recF_2~~~recF_1~~~recF	recF_3;recF_2;recF_1;recF	DNA replication and repair protein RecF	558
ribF	;ribF	hypothetical protein;Bifunctional riboflavin kinase/FMN adenylyltransferase	558
mnmA_3~~~mnmA_1~~~mnmA_2~~~mnmA	mnmA_3;mnmA_1;mnmA_2;mnmA	tRNA-specific 2-thiouridylase MnmA	558
fadA_2~~~fadA_1~~~fadA	fadA_2;fadA_1;fadA	3-ketoacyl-CoA thiolase	558
group_1187		putative sensor-like histidine kinase	558
group_1186		hypothetical protein	558
thrC	thrC	Threonine synthase	558
scmP_2~~~amaA	;scmP_2;amaA	N-acetyldiaminopimelate deacetylase;hypothetical protein;N-acetylcysteine deacetylase;N-acyl-L-amino acid amidohydrolase	558
dnaA_1~~~dnaA_2~~~dnaA	dnaA_1;dnaA_2;dnaA	Chromosomal replication initiator protein DnaA	558
group_1182		hypothetical protein	558
recQ_2~~~recQ_3	recQ_2;;recQ_3	ATP-dependent DNA helicase RecQ;hypothetical protein	558
hrcA_1~~~hrcA_2~~~hrcA	hrcA_1;hrcA_2;hrcA	Heat-inducible transcription repressor HrcA	558
group_1180		hypothetical protein	558
btuF	btuF	Vitamin B12-binding protein	558
purM_3~~~purM_1~~~purM_2~~~purM	purM_3;purM_1;purM_2;purM	Phosphoribosylformylglycinamidine cyclo-ligase	558
aes	aes;	Acetyl esterase;hypothetical protein	558
group_1176		hypothetical protein	558
rluD_2	;rluD_2	hypothetical protein;Ribosomal large subunit pseudouridine synthase D	558
pdhB_2~~~pdhB_1~~~pdhB	;pdhB_2;pdhB_1;pdhB	hypothetical protein;Pyruvate dehydrogenase E1 component subunit beta	558
gltA_2~~~gltB_2~~~gltA_1~~~gltA	gltA_2;gltB_2;gltA_1;;gltA	Glutamate synthase [NADPH] large chain;Ferredoxin-dependent glutamate synthase 1;hypothetical protein	558
gyrA_2~~~gyrA_1~~~gyrA	gyrA_2;gyrA_1;gyrA	DNA gyrase subunit A	558
gyrB_1~~~gyrB_2~~~gyrB_3~~~gyrB	gyrB_1;gyrB_2;gyrB_3;gyrB	DNA gyrase subunit B	558
ald1_2~~~ald1~~~ald1_1	ald1_2;ald1;ald1_1;	Alanine dehydrogenase 1;hypothetical protein	558
gluD_1~~~gluD_2~~~gluD	gluD_1;gluD_2;gluD	NAD-specific glutamate dehydrogenase	558
rlmL	rlmL;	Ribosomal RNA large subunit methyltransferase K/L;Ribosomal RNA large subunit methyltransferase L;hypothetical protein	558
group_1175		hypothetical protein	558
pxpB_2~~~pxpB_1	pxpB_2;pxpB_1	5-oxoprolinase subunit B	558
metC_2~~~metC_1~~~metC_3~~~metC	metC_2;metC_1;metC_3;metC	Cystathionine beta-lyase MetC	558
bcr_1~~~ydhC~~~ydhC_1~~~bcr_2	bcr_1;;ydhC;ydhC_1;bcr_2	Bicyclomycin resistance protein;hypothetical protein;Inner membrane transport protein YdhC	558
group_1171		hypothetical protein	558
arcA_1~~~arcA_2~~~arcA	arcA_1;arcA_2;arcA	Arginine deiminase	558
group_1169		hypothetical protein	558
group_1157		hypothetical protein	558
rsmE	rsmE;	Ribosomal RNA small subunit methyltransferase E;hypothetical protein	558
hssS_1~~~hssS_2~~~hssS	hssS_1;hssS_2;hssS	Heme sensor protein HssS	558
group_1152		hypothetical protein	558
umuC~~~dinB_1	;umuC;dinB_1	hypothetical protein;Protein UmuC;DNA polymerase IV	558
group_1150		hypothetical protein	558
pdhD_1~~~pdhD_2~~~pdhD	pdhD_1;pdhD_2;pdhD	Dihydrolipoyl dehydrogenase	558
rlmCD_1~~~rlmCD_2~~~rlmCD	rlmCD_1;;rlmCD_2;rlmCD	23S rRNA (uracil-C(5))-methyltransferase RlmCD;hypothetical protein	558
ywqG	;ywqG	hypothetical protein;putative protein YwqG	558
group_1148		hypothetical protein	558
coaE_2~~~coaE~~~coaE_1	coaE_2;coaE;coaE_1	Dephospho-CoA kinase	558
malL_1~~~malL_2~~~malL	malL_1;malL_2;malL	Oligo-16-glucosidase	558
proC_1~~~proC_2~~~proC	proC_1;proC_2;proC	Pyrroline-5-carboxylate reductase	558
prfC_2~~~prfC_1~~~prfC	prfC_2;prfC_1;prfC	Peptide chain release factor 3	558
mnhA1_1~~~mnhA1_2~~~mnhA1_3~~~mnhA1	mnhA1_1;mnhA1_2;mnhA1_3;mnhA1	Na(+)/H(+) antiporter subunit A1	558
ribD~~~ribD_1~~~ribD_2	ribD;ribD_1;ribD_2	Riboflavin biosynthesis protein RibD	558
group_1144		Putative dipeptidase	558
odh	odh	Opine dehydrogenase	558
lytR_3~~~lytR_2~~~lytR_1~~~lytR	lytR_3;lytR_2;lytR_1;lytR	Sensory transduction protein LytR	558
citZ_1~~~citZ_2~~~citZ	citZ_1;citZ_2;citZ	Citrate synthase 2	558
plsX_1~~~plsX_2~~~plsX	plsX_1;plsX_2;plsX	Phosphate acyltransferase	558
manP_2~~~manP~~~manP_1~~~manA~~~yvyI	manP_2;manP;manP_1;;manA;yvyI	PTS system mannose-specific EIIBCA component;hypothetical protein;Mannose-6-phosphate isomerase ManA;Putative mannose-6-phosphate isomerase YvyI	558
rplJ_1~~~rplJ_2~~~rplJ	rplJ_1;rplJ_2;rplJ	50S ribosomal protein L10	558
relA_2~~~relA_1~~~relA	relA_2;relA_1;relA	GTP pyrophosphokinase	558
group_1141		hypothetical protein	558
dtpT_1~~~dtpT_2~~~dtpT	dtpT_1;dtpT_2;dtpT	Di-/tripeptide transporter	558
bglA_1~~~bglA_2~~~bglA	bglA_1;bglA_2;bglA	Aryl-phospho-beta-D-glucosidase BglA	558
gtfA_3~~~gtfA_1	gtfA_3;gtfA_1	UDP-N-acetylglucosamine--peptide N-acetylglucosaminyltransferase GtfA subunit	558
arcR~~~arcR_3~~~arcR_2	arcR;arcR_3;arcR_2	HTH-type transcriptional regulator ArcR	558
serS_1~~~serS_2~~~serS	serS_1;serS_2;serS	Serine--tRNA ligase	558
leuS_2~~~leuS_1~~~leuS	leuS_2;leuS_1;leuS	Leucine--tRNA ligase	558
hemL~~~hemL2_1~~~hemL2_2~~~hemL2	hemL;hemL2_1;hemL2_2;hemL2	Glutamate-1-semialdehyde 21-aminomutase;Glutamate-1-semialdehyde 21-aminomutase 2	558
yajO~~~ydjG	;yajO;ydjG	hypothetical protein;1-deoxyxylulose-5-phosphate synthase YajO;NADH-specific methylglyoxal reductase	558
group_1133		TelA-like protein	558
group_1129		hypothetical protein	558
gluP~~~glpG	gluP;;glpG	Rhomboid protease GluP;hypothetical protein;Rhomboid protease GlpG	558
ampR~~~hdfR_1~~~cmpR~~~hdfR_2~~~hdfR_3	;ampR;hdfR_1;cmpR;hdfR_2;hdfR_3	hypothetical protein;HTH-type transcriptional activator AmpR;HTH-type transcriptional regulator HdfR;HTH-type transcriptional activator CmpR	558
ythA_2~~~ythA_1~~~ythA	ythA_2;ythA_1;ythA	Putative cytochrome bd menaquinol oxidase subunit I	558
group_1127		hypothetical protein	558
acuC_1~~~acuC_2~~~acuC	acuC_1;acuC_2;acuC	Acetoin utilization protein AcuC	558
proP~~~ousA	proP;;ousA	Proline/betaine transporter;hypothetical protein;Glycine betaine/proline/ectoine/pipecolic acid transporter OusA	558
pepF1_2~~~pepF1_3~~~pepF1_1	pepF1_2;pepF1_3;pepF1_1	Oligoendopeptidase F plasmid	558
rpsC_1~~~rpsC_2~~~rpsC	rpsC_1;rpsC_2;rpsC	30S ribosomal protein S3	558
uppS_1~~~uppS_2~~~uppS	uppS_1;uppS_2;uppS	Isoprenyl transferase	558
glmS_2~~~glmS_1~~~glmS	glmS_2;glmS_1;glmS	Glutamine--fructose-6-phosphate aminotransferase [isomerizing]	558
group_1121		hypothetical protein	558
mccB_1~~~mccB_2~~~mccB	mccB_1;mccB_2;mccB;	Cystathionine gamma-lyase;hypothetical protein	558
group_1120	nhaK_2;;nhaK_1	Sodium potassium lithium and rubidium/H(+) antiporter;hypothetical protein	558
group_1119		hypothetical protein	558
glpD_2~~~glpD_3~~~glpD_1~~~glpD	glpD_2;glpD_3;glpD_1;glpD	Aerobic glycerol-3-phosphate dehydrogenase	558
mutS_1~~~mutS_2~~~mutS_3	mutS_1;mutS_2;mutS_3	DNA mismatch repair protein MutS	558
lysS_1~~~lysS_2~~~lysS	lysS_1;lysS_2;lysS	Lysine--tRNA ligase	558
pheT_2~~~pheT_1~~~pheT	pheT_2;pheT_1;pheT	Phenylalanine--tRNA ligase beta subunit	558
ccpN_2~~~ccpN_1~~~ccpN	ccpN_2;ccpN_1;ccpN	Transcriptional repressor CcpN	558
panS_2~~~panS_1~~~panS	panS_2;panS_1;panS	Pantothenate precursors transporter PanS	558
malP_1~~~malP_2~~~malP	malP_1;malP_2;malP	PTS system maltose-specific EIICB component	558
narG_1~~~narG~~~narZ~~~narG_2	narG_1;narG;narZ;narG_2	Respiratory nitrate reductase 1 alpha chain;Respiratory nitrate reductase 2 alpha chain;Nitrate reductase alpha subunit	558
group_1114		putative protein;hypothetical protein	558
group_1113		hypothetical protein	558
bioF	;bioF	8-amino-7-oxononanoate synthase/2-amino-3-ketobutyrate coenzyme A ligase;8-amino-7-oxononanoate synthase	558
pxpC_3~~~pxpC_2	;pxpC_3;pxpC_2	hypothetical protein;5-oxoprolinase subunit C	558
yifK_1~~~yifK~~~yifK_2	;yifK_1;yifK;yifK_2	hypothetical protein;putative transport protein YifK	558
comFA_1~~~comFA_2~~~comFA	comFA_1;;comFA_2;comFA	ComF operon protein 1;hypothetical protein	558
codY	codY	GTP-sensing transcriptional pleiotropic repressor CodY	558
pycA	;pycA	hypothetical protein;Pyruvate carboxylase	558
xerC_1~~~xerC_2	xerC_1;xerC_2	Tyrosine recombinase XerC	558
rsmB~~~rsmB_2~~~nusB_1~~~rsmB_1	rsmB;rsmB_2;nusB_1;rsmB_1	Ribosomal RNA small subunit methyltransferase B;Transcription antitermination protein NusB	558
rihA_1~~~rihB	;rihA_1;rihB	hypothetical protein;Pyrimidine-specific ribonucleoside hydrolase RihA;Pyrimidine-specific ribonucleoside hydrolase RihB	558
rpoA_1~~~rpoA_2~~~rpoA	rpoA_1;rpoA_2;rpoA	DNA-directed RNA polymerase subunit alpha	558
ecfA1~~~ecfA1_2~~~ecfA1_1	ecfA1;ecfA1_2;ecfA1_1	Energy-coupling factor transporter ATP-binding protein EcfA1	558
zntB~~~corA	;zntB;corA	hypothetical protein;Zinc transport protein ZntB;Cobalt/magnesium transport protein CorA	558
lytM~~~lytM_1~~~lytM_2	lytM;lytM_1;lytM_2	Glycyl-glycine endopeptidase LytM	558
ansZ~~~ansA	ansZ;;ansA	L-asparaginase 2;hypothetical protein;putative L-asparaginase	558
isdF_2~~~isdF~~~isdF_1	isdF_2;isdF;isdF_1	putative heme-iron transport system permease protein IsdF	558
group_1104		hypothetical protein	558
grpE_1~~~grpE	;grpE_1;grpE	hypothetical protein;Protein GrpE	558
group_1102		hypothetical protein;putative metallo-hydrolase	558
luxA	;luxA	hypothetical protein;Alkanal monooxygenase alpha chain	558
rsbW_1~~~rsbW~~~sigB_2~~~sigB	rsbW_1;rsbW;sigB_2;sigB	Serine-protein kinase RsbW;RNA polymerase sigma-B factor	558
leuA_3~~~leuA_2~~~leuA~~~leuA_1	;leuA_3;leuA_2;leuA;leuA_1	hypothetical protein;2-isopropylmalate synthase	558
rpiA	rpiA	Ribose-5-phosphate isomerase A	558
tsaD_1~~~tsaD_2~~~tsaD	tsaD_1;tsaD_2;tsaD	tRNA N6-adenosine threonylcarbamoyltransferase	558
yheS~~~btuD_4	yheS;btuD_4	putative ABC transporter ATP-binding protein YheS;Vitamin B12 import ATP-binding protein BtuD	558
group_1095		hypothetical protein	558
dnaJ	dnaJ	Chaperone protein DnaJ	558
group_1093		Ferredoxin--NADP reductase	558
purN_1~~~purN~~~purN_2	purN_1;purN;purN_2	Phosphoribosylglycinamide formyltransferase	558
purH	purH	Bifunctional purine biosynthesis protein PurH	558
purL_1~~~purL_2~~~purL	purL_1;purL_2;purL	Phosphoribosylformylglycinamidine synthase subunit PurL	558
group_1091		hypothetical protein	558
group_1090		hypothetical protein	558
yjjP	;yjjP	hypothetical protein;Inner membrane protein YjjP	558
queH_1~~~queH_2~~~queH	queH_1;queH_2;queH	Epoxyqueuosine reductase QueH	558
pyrD	pyrD	Dihydroorotate dehydrogenase (quinone)	558
prfA	prfA;	Peptide chain release factor 1;hypothetical protein	558
group_1084		hypothetical protein	558
group_1083		Phosphomevalonate kinase	558
pheA	pheA;	Bifunctional chorismate mutase/prephenate dehydratase;hypothetical protein	558
group_1082		hypothetical protein	558
group_1081		hypothetical protein	558
sdcS_1~~~sdcS~~~sdcS_2	sdcS_1;sdcS;sdcS_2	Sodium-dependent dicarboxylate transporter SdcS	558
group_1079		hypothetical protein	558
liaS	;liaS	hypothetical protein;Sensor histidine kinase LiaS	558
pdhA_2~~~pdhA_1~~~pdhA	pdhA_2;pdhA_1;pdhA	Pyruvate dehydrogenase E1 component subunit alpha	558
alr1_2	alr1_2	Alanine racemase 1	558
hutU~~~hutU_1~~~hutU_2	hutU;hutU_1;hutU_2	Urocanate hydratase	558
group_1078		hypothetical protein	558
group_1076		hypothetical protein;putative oxidoreductase	558
queG_1~~~queG_2~~~queG	queG_1;queG_2;queG	Epoxyqueuosine reductase	558
mltF~~~artQ~~~artP	mltF;;artQ;artP	Membrane-bound lytic murein transglycosylase F;hypothetical protein;Arginine transport system permease protein ArtQ;Arginine-binding extracellular protein ArtP	558
tmcAL_3~~~tmcAL_2~~~tmcAL_1~~~tmcAL	tmcAL_3;tmcAL_2;tmcAL_1;tmcAL	tRNA(Met) cytidine acetate ligase	558
dnaK_2~~~dnaK_1~~~dnaK	dnaK_2;dnaK_1;dnaK	Chaperone protein DnaK	558
menF_1	menF_1	Isochorismate synthase MenF	558
ptsG_2~~~glcB_1~~~ptsG_3	ptsG_2;;glcB_1;ptsG_3	PTS system glucose-specific EIICBA component;hypothetical protein;PTS system glucoside-specific EIICBA component	558
cinA_1~~~cinA_2~~~cinA	cinA_1;cinA_2;cinA;	Putative competence-damage inducible protein;hypothetical protein	558
group_1075		hypothetical protein	558
araB_2~~~araB_1~~~araB	araB_2;araB_1;araB	Ribulokinase	558
hchA_2~~~hchA_1~~~hchA	hchA_2;hchA_1;hchA	Protein/nucleic acid deglycase HchA	558
dinG_2~~~dinG_1~~~dinG	dinG_2;dinG_1;dinG	3'-5' exonuclease DinG	558
cca	cca	CCA-adding enzyme	558
group_1071		hypothetical protein	558
group_1070		hypothetical protein	558
psuG_2~~~psuG_1~~~psuG	psuG_2;;psuG_1;psuG	Pseudouridine-5'-phosphate glycosidase;hypothetical protein	558
accC_2~~~accC_1~~~accC	accC_2;accC_1;accC	Biotin carboxylase	558
arcB_2~~~arcB_1~~~arcB	arcB_2;arcB_1;arcB	Ornithine carbamoyltransferase catabolic	558
murA2_1~~~murA2_2~~~murA2_3~~~murA2	murA2_1;murA2_2;murA2_3;murA2	UDP-N-acetylglucosamine 1-carboxyvinyltransferase 2	558
msrR_2~~~msrR_1~~~msrR	msrR_2;msrR_1;msrR	Regulatory protein MsrR	558
epsL~~~wecA~~~epsL_1	epsL;;wecA;epsL_1	putative sugar transferase EpsL;hypothetical protein;UDP-N-acetylgalactosamine-undecaprenyl-phosphate N-acetylgalactosaminephosphotransferase	558
scmP_3~~~scmP_1~~~scmP_2	scmP_3;scmP_1;scmP_2	N-acetylcysteine deacetylase	558
ilvA~~~ilvA_3~~~ilvA_1~~~ilvA_2	ilvA;ilvA_3;ilvA_1;ilvA_2	L-threonine dehydratase biosynthetic IlvA	558
ngcG~~~araQ~~~malG	ngcG;araQ;malG	Diacetylchitobiose uptake system permease protein NgcG;L-arabinose transport system permease protein AraQ;Maltose/maltodextrin transport system permease protein MalG	558
cycB~~~cycB_2~~~cycB_1	cycB;cycB_2;;cycB_1	Cyclodextrin-binding protein;hypothetical protein	558
malF	malF;	Maltose/maltodextrin transport system permease protein MalF;hypothetical protein	558
dnaC_1~~~dnaC~~~dnaC_2	dnaC_1;dnaC;dnaC_2	Replicative DNA helicase	558
group_1065		Putative zinc metalloprotease	558
proS_1~~~proS_2~~~proS	proS_1;proS_2;proS	Proline--tRNA ligase	558
group_1064		hypothetical protein;putative AAA domain-containing protein	558
group_1063		hypothetical protein	558
IMPDH~~~IMPDH_1	IMPDH;IMPDH_1;	Inosine-5'-monophosphate dehydrogenase;hypothetical protein	558
deoD1_2~~~deoD_1~~~deoD_2~~~deoD1	deoD1_2;deoD_1;deoD_2;deoD1	Purine nucleoside phosphorylase DeoD-type 1;Purine nucleoside phosphorylase DeoD-type	558
pdp_1~~~pdp	pdp_1;pdp	Pyrimidine-nucleoside phosphorylase	558
cmk~~~cmk_1~~~cmk_2	cmk;cmk_1;cmk_2	Cytidylate kinase	558
der_2~~~der_3~~~der_1	der_2;der_3;der_1	GTPase Der	558
pgi_2~~~pgi_1~~~pgi	pgi_2;pgi_1;pgi	Glucose-6-phosphate isomerase	558
argG_2~~~argG_1~~~argG	argG_2;argG_1;argG	Argininosuccinate synthase	558
spsB_1	spsB_1;	Signal peptidase IB;hypothetical protein	558
xseA_2~~~xseA_1~~~xseA	xseA_2;xseA_1;xseA	Exodeoxyribonuclease 7 large subunit	558
group_1059		hypothetical protein	558
group_1055		putative hydrolase	558
clpX~~~clpX_1~~~clpX_2	clpX;clpX_1;clpX_2	ATP-dependent Clp protease ATP-binding subunit ClpX	558
narT	narT	putative nitrate transporter NarT	558
mtaB~~~mtaB_2~~~mtaB_1	mtaB;mtaB_2;mtaB_1	Threonylcarbamoyladenosine tRNA methylthiotransferase MtaB	558
prmA_1~~~prmA_2~~~prmA	prmA_1;prmA_2;prmA	Ribosomal protein L11 methyltransferase	558
group_1054		hypothetical protein	558
mntH_3~~~mntH_1~~~mntH_2	mntH_3;mntH_1;mntH_2	Divalent metal cation transporter MntH	558
dinB_2~~~dinB1~~~dinB_1~~~dinB	dinB_2;dinB1;dinB_1;dinB	DNA polymerase IV;DNA polymerase IV 1	558
radA_2~~~radA_1~~~radA	radA_2;radA_1;radA	DNA repair protein RadA	558
aldH1_2~~~aldH1~~~aldH1_1	aldH1_2;aldH1;aldH1_1	44'-diaponeurosporen-aldehyde dehydrogenase	558
ftsZ	ftsZ	Cell division protein FtsZ	558
gltX_2~~~gltX_1~~~gltX	gltX_2;gltX_1;gltX	Glutamate--tRNA ligase	558
menF_2~~~trpE	menF_2;trpE	Isochorismate synthase MenF;Anthranilate synthase component 1	558
gnd_2~~~gnd_1~~~gnd	gnd_2;gnd_1;gnd	6-phosphogluconate dehydrogenase decarboxylating	558
group_1047		hypothetical protein	558
kdpD_2~~~kdpD_1~~~kdpD_3~~~kdpD	kdpD_2;kdpD_1;kdpD_3;kdpD	Sensor protein KdpD	558
kdpB_2~~~kdpB_1~~~kdpB	kdpB_2;kdpB_1;kdpB	Potassium-transporting ATPase ATP-binding subunit	558
kdpA_2~~~kdpA_1~~~kdpA_3~~~kdpA	kdpA_2;kdpA_1;kdpA_3;kdpA	Potassium-transporting ATPase potassium-binding subunit	558
nusA	nusA	Transcription termination/antitermination protein NusA	558
dagK_1~~~dagK_2~~~dagK	dagK_1;dagK_2;dagK	Diacylglycerol kinase	558
mutM	;mutM	hypothetical protein;Formamidopyrimidine-DNA glycosylase	558
rbn~~~rnz	rbn;rnz	Ribonuclease BN;Ribonuclease Z	558
murE_1~~~murE~~~murE_2	murE_1;murE;murE_2	UDP-N-acetylmuramoyl-L-alanyl-D-glutamate--L-lysine ligase	558
scrB_1~~~scrB_2~~~scrB~~~sacA	;scrB_1;scrB_2;scrB;sacA	hypothetical protein;Sucrose-6-phosphate hydrolase	558
treR_1~~~treR_2	treR_1;;treR_2	HTH-type transcriptional regulator TreR;hypothetical protein	558
scrK~~~RBKS_2~~~iolC	scrK;RBKS_2;iolC	Fructokinase;Ribokinase;5-dehydro-2-deoxygluconokinase	558
nhaK_2~~~nhaK_1	nhaK_2;;nhaK_1	Sodium potassium lithium and rubidium/H(+) antiporter;hypothetical protein	558
mnhD1_3~~~mnhD1_2	mnhD1_3;mnhD1_2	Na(+)/H(+) antiporter subunit D1	558
mnhB1	mnhB1	Na(+)/H(+) antiporter subunit B1	558
group_1042		hypothetical protein	558
opuCC_2	;opuCC_2	hypothetical protein;Carnitine transport binding protein OpuCC	558
recQ_2~~~recQ_1	;recQ_2;recQ_1	hypothetical protein;ATP-dependent DNA helicase RecQ	558
cshA_1~~~cshA_2~~~cshA	cshA_1;cshA_2;cshA	DEAD-box ATP-dependent RNA helicase CshA	558
murF_2~~~murF_1~~~murF	murF_2;murF_1;murF	UDP-N-acetylmuramoyl-tripeptide--D-alanyl-D-alanine ligase	558
group_1038		hypothetical protein	558
group_1037		hypothetical protein	558
zinT~~~znuA	zinT;;znuA	Metal-binding protein ZinT;hypothetical protein;High-affinity zinc uptake system binding-protein ZnuA	558
rny	rny;	Ribonuclease Y;hypothetical protein	558
acp_2~~~acp~~~acp_1~~~alsT_2	acp_2;acp;;acp_1;alsT_2	Sodium/proton-dependent alanine carrier protein;hypothetical protein;Amino-acid carrier protein AlsT	558
cvfB_1~~~cvfB~~~cvfB_2	cvfB_1;cvfB;cvfB_2	Conserved virulence factor B	558
pyrG_2~~~pyrG_1~~~pyrG	pyrG_2;pyrG_1;pyrG	CTP synthase	558
hdfR_3~~~cynR_1~~~cynR_2~~~hdfR_2	;hdfR_3;cynR_1;cynR_2;hdfR_2	hypothetical protein;HTH-type transcriptional regulator HdfR;HTH-type transcriptional regulator CynR	558
adh	adh	Alcohol dehydrogenase	558
hepA~~~msbA	;hepA;msbA	hypothetical protein;Heterocyst differentiation ATP-binding protein HepA;Lipid A export ATP-binding/permease protein MsbA;Putative multidrug export ATP-binding/permease protein	558
uppP_2~~~uppP_1~~~uppP	uppP_2;uppP_1;uppP	Undecaprenyl-diphosphatase	558
group_1030		hypothetical protein	558
btsS~~~ypdA	;btsS;ypdA	hypothetical protein;Sensor histidine kinase BtsS;Sensor histidine kinase YpdA	558
sbnC_2	;sbnC_2	hypothetical protein;Staphyloferrin B synthase	558
sbnF_2~~~sbnE_2	sbnF_2;;sbnE_2	2-[(L-alanin-3-ylcarbamoyl)methyl]-3-(2-aminoethylcarbamoyl)-2-hydroxypropanoate synthase;hypothetical protein;L-23-diaminopropanoate--citrate ligase	558
orr	;orr	hypothetical protein;Ornithine racemase	558
uvrC_1~~~uvrC~~~uvrC_2	uvrC_1;uvrC;uvrC_2	UvrABC system protein C	558
fapR_2~~~fapR_1~~~fapR	fapR_2;fapR_1;fapR	Transcription factor FapR	558
mtlR	;mtlR	hypothetical protein;Transcriptional regulator MtlR	558
group_1023		hypothetical protein	558
comEA	;comEA	hypothetical protein;ComE operon protein 1	558
group_1020		N-acetylmuramoyl-L-alanine amidase domain-containing protein	558
group_1019		hypothetical protein	558
yknY~~~btuD_2	;yknY;btuD_2	putative ABC transporter ATP-binding protein;hypothetical protein;putative ABC transporter ATP-binding protein YknY;Vitamin B12 import ATP-binding protein BtuD	558
group_1018		hypothetical protein	558
tkt_2~~~tkt_1~~~tkt	tkt_2;tkt_1;tkt	Transketolase	558
rlmN_2~~~rlmN_1~~~rlmN	rlmN_2;rlmN_1;rlmN	putative dual-specificity RNA methyltransferase RlmN	558
sodA_1~~~sodA_2~~~sodA	sodA_1;sodA_2;sodA	Superoxide dismutase [Mn/Fe] 1	558
secDF_1~~~secDF_2~~~secDF	secDF_1;secDF_2;secDF	Protein translocase subunit SecDF	558
apt_1~~~apt_2~~~apt	apt_1;apt_2;apt	Adenine phosphoribosyltransferase	558
fusA	fusA	Elongation factor G	558
tilS~~~tilS_2~~~tilS_1	tilS;tilS_2;tilS_1	tRNA(Ile)-lysidine synthase	558
mvaS_2~~~mvaS_1~~~mvaS	mvaS_2;mvaS_1;mvaS	Hydroxymethylglutaryl-CoA synthase	558
feoB_1~~~feoB~~~feoB_2~~~der_3	feoB_1;feoB;feoB_2;der_3	Fe(2+) transporter FeoB;GTPase Der	558
topB_2~~~topB_1~~~topB	topB_2;topB_1;topB	DNA topoisomerase 3	558
infB~~~infB_2~~~infB_1	infB;infB_2;infB_1;	Translation initiation factor IF-2;hypothetical protein	558
ponA	ponA;	Penicillin-binding protein 1A/1B;hypothetical protein	558
group_1013		hypothetical protein	558
metE	metE	5-methyltetrahydropteroyltriglutamate--homocysteine methyltransferase	558
tgt_1~~~tgt_2~~~tgt	tgt_1;tgt_2;tgt	Queuine tRNA-ribosyltransferase	558
mutS2_2~~~mutS2_1~~~mutS2	mutS2_2;mutS2_1;mutS2	Endonuclease MutS2	558
group_1011		hypothetical protein	558
gtfB~~~gtfB_2~~~gtfB_1	gtfB;gtfB_2;gtfB_1	UDP-N-acetylglucosamine--peptide N-acetylglucosaminyltransferase stabilizing protein GtfB	558
group_1010		Putative peptidyl-prolyl cis-trans isomerase	558
group_1009		hypothetical protein	558
hpf_1~~~hpf~~~hpf_2	hpf_1;hpf;hpf_2	Ribosome hibernation promotion factor	558
arcC2_1~~~arcC2_2~~~potE~~~arcC2	arcC2_1;arcC2_2;potE;arcC2	Carbamate kinase 2;Putrescine transporter PotE	558
patA	patA	Peptidoglycan O-acetyltransferase	558
rpsL	;rpsL	hypothetical protein;30S ribosomal protein S12	558
nupG	nupG	Purine nucleoside transport protein NupG	558
group_996		hypothetical protein	558
lgt_1~~~lgt_2~~~lgt	lgt_1;lgt_2;lgt	Phosphatidylglycerol--prolipoprotein diacylglyceryl transferase	558
tcaR~~~tcaR_1~~~tcaR_2	tcaR;tcaR_1;tcaR_2	HTH-type transcriptional regulator TcaR	558
group_984		hypothetical protein	558
group_981	;tagH_2	hypothetical protein;Teichoic acids export ATP-binding protein TagH	558
yfhP	yfhP	putative protein YfhP	558
group_980		Putative multidrug export ATP-binding/permease protein	558
atl_2~~~atl_3	;atl_2;atl_3	hypothetical protein;Bifunctional autolysin	558
ytpA_1~~~ytpA~~~ytpA_2	;ytpA_1;ytpA;ytpA_2	hypothetical protein;Phospholipase YtpA	558
mreC_2~~~mreC	;mreC_2;mreC	hypothetical protein;Cell shape-determining protein MreC	558
cshB_2~~~cshB_1~~~cshB	cshB_2;cshB_1;cshB	DEAD-box ATP-dependent RNA helicase CshB	558
pbpH_2~~~mrdA~~~pbpH_1~~~pbpH	pbpH_2;mrdA;pbpH_1;pbpH	Penicillin-binding protein H;Peptidoglycan DD-transpeptidase MrdA	558
bepA	bepA	Beta-barrel assembly-enhancing protease	558
fabF	fabF	3-oxoacyl-[acyl-carrier-protein] synthase 2	558
glpP_2~~~glpP~~~glpP_1	glpP_2;glpP;glpP_1	Glycerol uptake operon antiterminator regulatory protein	558
glpF	glpF;	Glycerol uptake facilitator protein;hypothetical protein	558
clpB_1~~~clpB_2~~~clpB	clpB_1;clpB_2;clpB	Chaperone protein ClpB	558
oatA_2~~~oatA_1	oatA_2;oatA_1	O-acetyltransferase OatA	558
group_968		hypothetical protein	558
group_967		NADH dehydrogenase-like protein	558
uvrA	uvrA	UvrABC system protein A	558
nagK~~~bglK~~~glkA	;nagK;bglK;glkA	hypothetical protein;N-acetyl-D-glucosamine kinase;Beta-glucoside kinase;Glucokinase	558
uhpT_2~~~uhpT_1~~~uhpT	uhpT_2;uhpT_1;uhpT	Hexose-6-phosphate:phosphate antiporter	558
murQ_2~~~murQ_1~~~murQ	murQ_2;murQ_1;murQ	N-acetylmuramic acid 6-phosphate etherase	558
group_961		hypothetical protein	558
group_960		hypothetical protein	558
group_956		hypothetical protein	558
group_948		hypothetical protein	558
tuf_2~~~tuf_1~~~tuf	tuf_2;tuf_1;tuf	Elongation factor Tu	558
infC_2~~~infC_1~~~infC	infC_2;infC_1;infC	Translation initiation factor IF-3	558
rplP_2~~~rplP_1~~~rplP	rplP_2;rplP_1;rplP	50S ribosomal protein L16	558
atpB	;atpB	hypothetical protein;ATP synthase subunit a	558
yvyI_1~~~manA~~~gmuF	yvyI_1;;manA;gmuF	Putative mannose-6-phosphate isomerase YvyI;hypothetical protein;Mannose-6-phosphate isomerase ManA;putative mannose-6-phosphate isomerase GmuF	558
atl_3~~~atl_2	atl_3;;atl_2	Bifunctional autolysin;hypothetical protein	558
rnc	rnc;	Ribonuclease 3;hypothetical protein	558
dltD_2~~~dltD_1~~~dltD	dltD_2;dltD_1;dltD	Protein DltD	558
argO_2~~~argO~~~argO_1	argO_2;argO;argO_1	Arginine exporter protein ArgO	558
glxK~~~garK_1	;glxK;garK_1	hypothetical protein;Glycerate 3-kinase;Glycerate 2-kinase	558
yqeN_2~~~yqeN_1~~~yqeN	yqeN_2;yqeN_1;yqeN	putative protein YqeN	558
lepA_1~~~lepA_2~~~lepA	lepA_1;lepA_2;lepA	Elongation factor 4	558
gltT	gltT	Proton/sodium-glutamate symport protein	558
pyrC	pyrC	Dihydroorotase	558
ahpC~~~ahpC_2	ahpC;;ahpC_2	Alkyl hydroperoxide reductase C;hypothetical protein	558
group_924		hypothetical protein	558
group_919		hypothetical protein	558
yccX	;yccX	hypothetical protein;Acylphosphatase	558
qoxD	qoxD	Quinol oxidase subunit 4	558
purA	purA	Adenylosuccinate synthetase	558
ureA	ureA	Urease subunit gamma	558
gatA_1~~~gatA_2	gatA_1;gatA_2	Glutamyl-tRNA(Gln) amidotransferase subunit A	558
group_901		Epimerase family protein	558
wecC	wecC	UDP-N-acetyl-D-mannosamine dehydrogenase	558
isdI	isdI	Heme oxygenase (staphylobilin-producing) 2	558
group_891		Putative flavoprotein monooxygenase;hypothetical protein	558
rnpA	rnpA	Ribonuclease P protein component	558
pyk_1~~~pyk~~~pyk_2	pyk_1;pyk;pyk_2	Pyruvate kinase	558
rpsM_1~~~rpsM_2~~~rpsM	rpsM_1;rpsM_2;rpsM	30S ribosomal protein S13	558
secY_1	secY_1	Protein translocase subunit SecY	558
thiN_2~~~thiN_1~~~thiN	thiN_2;thiN_1;thiN;	Thiamine pyrophosphokinase;hypothetical protein	558
yabJ	yabJ	2-iminobutanoate/2-iminopropanoate deaminase	558
gcvH	gcvH	Glycine cleavage system H protein	558
group_866		hypothetical protein	558
group_865		hypothetical protein	558
vraS_2~~~vraS_1~~~vraS	vraS_2;vraS_1;vraS	Sensor protein VraS	558
group_863		hypothetical protein	558
ythB~~~ythB_2~~~ythB_1	ythB;;ythB_2;ythB_1	Putative cytochrome bd menaquinol oxidase subunit II;hypothetical protein	558
ktrA_1~~~ktrA_2~~~ktrA	ktrA_1;ktrA_2;;ktrA	Ktr system potassium uptake protein A;hypothetical protein	558
rsmH_1~~~rsmH_2~~~rsmH	rsmH_1;rsmH_2;rsmH	Ribosomal RNA small subunit methyltransferase H	558
gatD_2~~~gatD_1~~~gatD_3	gatD_2;gatD_1;gatD_3	Lipid II isoglutaminyl synthase (glutamine-hydrolyzing) subunit GatD	558
rplA_2~~~rplA_1~~~rplA	rplA_2;rplA_1;rplA	50S ribosomal protein L1	558
trmR	trmR	tRNA 5-hydroxyuridine methyltransferase	558
eno	eno	Enolase	558
group_836		hypothetical protein	558
group_832		hypothetical protein	558
nudF_2~~~nudF_1~~~nudF	nudF_2;nudF_1;nudF	ADP-ribose pyrophosphatase	558
bcp_2~~~bcp_1~~~bcp	bcp_2;bcp_1;bcp	Putative peroxiredoxin bcp	558
pdxB~~~ghrB_1~~~tkrA~~~yoaD~~~ghrB_3~~~ghrB_2	;pdxB;ghrB_1;tkrA;yoaD;ghrB_3;ghrB_2	hypothetical protein;Erythronate-4-phosphate dehydrogenase;Glyoxylate/hydroxypyruvate reductase B;Putative 2-hydroxyacid dehydrogenase YoaD	558
typA_1~~~typA~~~typA_2~~~fusA_1	typA_1;typA;typA_2;fusA_1	GTP-binding protein TypA/BipA;Elongation factor G	558
ftsW_1~~~ftsW_2~~~ftsW	ftsW_1;ftsW_2;ftsW	putative peptidoglycan glycosyltransferase FtsW;peptidoglycan glycosyltransferase FtsW	558
group_812		hypothetical protein	558
group_810		hypothetical protein	558
catE_1~~~catE_2	;catE_1;catE_2	hypothetical protein;Catechol-23-dioxygenase	558
murT_2~~~murT_1~~~murT	murT_2;murT_1;murT	Lipid II isoglutaminyl synthase (glutamine-hydrolyzing) subunit MurT	558
aroK	aroK	Shikimate kinase	558
rplE	rplE	50S ribosomal protein L5	558
hslU_2~~~hslU_1~~~hslU	hslU_2;hslU_1;hslU	ATP-dependent protease ATPase subunit HslU	558
rocA_1~~~rocA_2~~~rocA	rocA_1;rocA_2;rocA	1-pyrroline-5-carboxylate dehydrogenase	558
ypdF	;ypdF	hypothetical protein;Aminopeptidase YpdF	558
group_774		hypothetical protein	558
purB_2~~~purB_1~~~purB	purB_2;purB_1;purB	Adenylosuccinate lyase	558
group_769		hypothetical protein	558
mfd_2~~~mfd_1~~~mfd	mfd_2;mfd_1;mfd	Transcription-repair-coupling factor	558
tylM1~~~tam	tylM1;tam;	dTDP-3-amino-36-dideoxy-alpha-D-glucopyranose NN-dimethyltransferase;Trans-aconitate 2-methyltransferase;hypothetical protein	558
yhbY	yhbY;	RNA-binding protein YhbY;RNA-binding protein	558
murI_1~~~murI~~~murI_2	murI_1;murI;murI_2	Glutamate racemase	558
group_766		hypothetical protein	558
bdbD	bdbD;	Disulfide bond formation protein D;hypothetical protein	558
moaE	;moaE	hypothetical protein;Molybdopterin synthase catalytic subunit	558
modB	modB;	Molybdenum transport system permease protein ModB;hypothetical protein	558
qoxB_2~~~qoxB_1~~~qoxB	qoxB_2;qoxB_1;qoxB	putative quinol oxidase subunit 1	558
rpsD	rpsD	30S ribosomal protein S4	558
rsmC~~~rlmG	rsmC;;rlmG	Ribosomal RNA small subunit methyltransferase C;hypothetical protein;Ribosomal RNA large subunit methyltransferase G	558
nrdD_2~~~nrdD~~~nrdD_1	nrdD_2;nrdD;nrdD_1	Anaerobic ribonucleoside-triphosphate reductase	558
parC_1~~~parC_2~~~parC	parC_1;parC_2;parC	DNA topoisomerase 4 subunit A	558
group_761		hypothetical protein	558
glyA_2~~~glyA~~~glyA_1	glyA_2;glyA;glyA_1	Serine hydroxymethyltransferase	558
rpe	rpe	Ribulose-phosphate 3-epimerase	558
gcvPA	gcvPA	putative glycine dehydrogenase (decarboxylating) subunit 1	558
arlS_1~~~arlS_2~~~arlS	arlS_1;arlS_2;arlS	Signal transduction histidine-protein kinase ArlS	558
rplW	;rplW	hypothetical protein;50S ribosomal protein L23	558
dck_1~~~dck_2~~~dck	dck_1;dck_2;dck	Deoxyadenosine/deoxycytidine kinase	558
xpt	xpt	Xanthine phosphoribosyltransferase	558
group_757		hypothetical protein	558
hssR~~~hssR_1~~~hssR_2	hssR;hssR_1;hssR_2	Heme response regulator HssR	558
dapX_2~~~dapX_1~~~dapX	dapX_2;dapX_1;dapX	putative N-acetyl-LL-diaminopimelate aminotransferase	558
group_756		hypothetical protein	558
yggS	yggS	Pyridoxal phosphate homeostasis protein	558
group_755		hypothetical protein	558
pyrE_2~~~pyrE_1~~~pyrE	pyrE_2;pyrE_1;pyrE	Orotate phosphoribosyltransferase	558
carB_2~~~carB_1~~~carB	carB_2;carB_1;carB	Carbamoyl-phosphate synthase large chain	558
saeS_1~~~saeS_2~~~saeS	saeS_1;saeS_2;saeS	Histidine protein kinase SaeS	558
group_753		hypothetical protein	558
bshA_2~~~bshA~~~bshA_1	bshA_2;bshA;bshA_1	N-acetyl-alpha-D-glucosaminyl L-malate synthase	558
group_752		hypothetical protein	558
group_749		queuosine precursor transporter	558
queE	queE	7-carboxy-7-deazaguanine synthase	558
aroD	;aroD	hypothetical protein;3-dehydroquinate dehydratase	558
group_746		Organic hydroperoxide resistance protein-like protein	558
sarX	;sarX	hypothetical protein;HTH-type transcriptional regulator SarX	558
frr_2~~~frr_1~~~frr	frr_2;frr_1;frr	Ribosome-recycling factor	558
yfiC	;yfiC	hypothetical protein;tRNA1(Val) (adenine(37)-N6)-methyltransferase	558
murR~~~ybbH_3	murR;ybbH_3;	HTH-type transcriptional regulator MurR;putative HTH-type transcriptional regulator YbbH;hypothetical protein	558
srrB_2~~~srrB_1~~~srrB	srrB_2;srrB_1;srrB	Sensor protein SrrB	558
glmU	glmU	Bifunctional protein GlmU	558
tarA_2~~~tarA_1~~~tarA	tarA_2;tarA_1;tarA	N-acetylglucosaminyldiphosphoundecaprenol N-acetyl-beta-D-mannosaminyltransferase	558
ruvB_2~~~ruvB_1~~~ruvB_3	ruvB_2;ruvB_1;ruvB_3	Holliday junction ATP-dependent DNA helicase RuvB	558
tagH_1	tagH_1	Teichoic acids export ATP-binding protein TagH	558
fepC_2~~~fepC_1~~~fepC	fepC_2;fepC_1;fepC	Ferric enterobactin transport ATP-binding protein FepC	558
pitA_1~~~pitA_2	pitA_1;;pitA_2	Low-affinity inorganic phosphate transporter 1;hypothetical protein	558
folK	folK;	2-amino-4-hydroxy-6-hydroxymethyldihydropteridine pyrophosphokinase;hypothetical protein	558
cysK_1~~~cysK_2~~~cysK	cysK_1;cysK_2;cysK	Cysteine synthase	558
rpsI	;rpsI	hypothetical protein;30S ribosomal protein S9	558
group_733		hypothetical protein	558
group_732		hypothetical protein	558
yxdL_2~~~bceA_2~~~btuD_5	yxdL_2;bceA_2;btuD_5	ABC transporter ATP-binding protein YxdL;Bacitracin export ATP-binding protein BceA;Vitamin B12 import ATP-binding protein BtuD	558
hemA_2~~~hemA_1~~~hemA	hemA_2;hemA_1;hemA	Glutamyl-tRNA reductase	558
panC_1~~~panC_2~~~panC	panC_1;panC_2;panC	Pantothenate synthetase	558
cpdA_2	;cpdA_2	hypothetical protein;3'5'-cyclic adenosine monophosphate phosphodiesterase CpdA	558
cycA_2~~~cycA_3~~~cycA_1	cycA_2;cycA_3;cycA_1;	D-serine/D-alanine/glycine transporter;hypothetical protein	558
limB	;limB	hypothetical protein;Limonene 12-monooxygenase	558
lipM	lipM	Octanoyltransferase LipM	558
group_730		hypothetical protein	558
ureD1	ureD1;	Urease accessory protein UreD;hypothetical protein	558
thrB_1~~~galK	;thrB_1;galK	hypothetical protein;Homoserine kinase;Galactokinase	558
leuB_2~~~leuB~~~leuB_1	leuB_2;leuB;leuB_1	3-isopropylmalate dehydrogenase	558
metN~~~btuD_6	metN;btuD_6	Methionine import ATP-binding protein MetN;Vitamin B12 import ATP-binding protein BtuD	558
metI_2~~~metP_1	;metI_2;metP_1	hypothetical protein;D-methionine transport system permease protein MetI;Methionine import system permease protein MetP	558
cysS	cysS	Cysteine--tRNA ligase	558
rluD_3	;rluD_3	hypothetical protein;Ribosomal large subunit pseudouridine synthase D	558
gerN~~~kefB	;gerN;kefB	hypothetical protein;Na(+)/H(+)-K(+) antiporter GerN;Glutathione-regulated potassium-efflux system protein KefB	558
group_727		hypothetical protein	558
yidC_1~~~yidC_2~~~yidC	yidC_1;yidC_2;yidC	Membrane protein insertase YidC	558
znuB	znuB;	High-affinity zinc uptake system membrane protein ZnuB;hypothetical protein	558
zur_1~~~zur~~~zur_2	zur_1;zur;zur_2	Zinc-specific metallo-regulatory protein	558
cynR	cynR;	HTH-type transcriptional regulator CynR;hypothetical protein	558
group_724		hypothetical protein	558
atpD	atpD	ATP synthase subunit beta	558
argR_1~~~argR_2	argR_1;argR_2	Arginine repressor	558
sauU~~~lgoT	sauU;lgoT	putative sulfoacetate transporter SauU;putative L-galactonate transporter	558
xerD_3~~~xerD_4~~~xerD_2	xerD_3;xerD_4;xerD_2	Tyrosine recombinase XerD	558
scpA	;scpA	hypothetical protein;Segregation and condensation protein A	558
mqo2_1~~~mqo2~~~mqo2_2	mqo2_1;mqo2;mqo2_2	putative malate:quinone oxidoreductase 2	558
yxdL~~~yxdL_2~~~yxdL_1	yxdL;;yxdL_2;yxdL_1	ABC transporter ATP-binding protein YxdL;hypothetical protein	558
graR_3~~~graR_2	graR_3;graR_2	Response regulator protein GraR	558
natA_2~~~btuD_4~~~btuD_2~~~btuD_5	natA_2;btuD_4;;btuD_2;btuD_5	ABC transporter ATP-binding protein NatA;Vitamin B12 import ATP-binding protein BtuD;hypothetical protein	558
trmFO_2~~~trmFO_1~~~trmFO	trmFO_2;trmFO_1;trmFO	Methylenetetrahydrofolate--tRNA-(uracil-5-)-methyltransferase TrmFO	558
group_721		hypothetical protein	558
lipY	lipY;	Triacylglycerol lipase;hypothetical protein	558
group_717		hypothetical protein	558
ydhF_2~~~ydhF~~~ydhF_1	ydhF_2;ydhF;ydhF_1	Oxidoreductase YdhF	558
hemC_1~~~hemC_2~~~hemC	hemC_1;hemC_2;hemC	Porphobilinogen deaminase	558
group_716		hypothetical protein	558
treP_2	treP_2	PTS system trehalose-specific EIIBC component	558
yhdG_1~~~yhdG_2~~~yhdG	yhdG_1;yhdG_2;yhdG	putative amino acid permease YhdG	558
ldh2_1~~~ldh2_2~~~ldh2	ldh2_1;ldh2_2;ldh2	L-lactate dehydrogenase 2	558
group_703		Isoleucine 2-epimerase	558
metK	metK	S-adenosylmethionine synthase	558
tpx_2~~~tpx~~~tpx_1	tpx_2;tpx;tpx_1	Thiol peroxidase	558
dltA	dltA	D-alanine--D-alanyl carrier protein ligase	558
group_699		hypothetical protein	558
rplU	rplU	50S ribosomal protein L21	558
glnA	glnA	Glutamine synthetase	558
mutL_2~~~mutL_1~~~mutL	mutL_2;mutL_1;mutL	DNA mismatch repair protein MutL	558
whiA_1~~~whiA_2~~~whiA	whiA_1;whiA_2;whiA	putative cell division protein WhiA	558
scn_1~~~scn_2~~~scn_3	scn_1;scn_2;scn_3;	Staphylococcal complement inhibitor;hypothetical protein	558
group_694		hypothetical protein	558
mrdB~~~rodA	;mrdB;rodA	hypothetical protein;Peptidoglycan glycosyltransferase MrdB;Peptidoglycan glycosyltransferase RodA	558
ghrB_1~~~ghrB_2	;ghrB_1;ghrB_2	Putative 2-hydroxyacid dehydrogenase;Glyoxylate/hydroxypyruvate reductase B	558
alaS_1~~~alaS_2~~~alaS	alaS_1;alaS_2;alaS	Alanine--tRNA ligase	558
ispE_2~~~ispE_1~~~ispE	ispE_2;ispE_1;ispE	Putative 4-diphosphocytidyl-2-C-methyl-D-erythritol kinase;4-diphosphocytidyl-2-C-methyl-D-erythritol kinase	558
mrpF	mrpF	Na(+)/H(+) antiporter subunit F	558
mqo1	mqo1	putative malate:quinone oxidoreductase 1	558
rplN_1~~~rplN	rplN_1;rplN;	50S ribosomal protein L14;hypothetical protein	558
rplX	rplX;	50S ribosomal protein L24;hypothetical protein	558
group_683		hypothetical protein	558
zwf	zwf	Glucose-6-phosphate 1-dehydrogenase	558
nusG_1~~~nusG_2~~~nusG	nusG_1;nusG_2;nusG	Transcription termination/antitermination protein NusG	558
group_681		hypothetical protein	558
group_680		hypothetical protein	558
group_678		hypothetical protein	558
group_677		hypothetical protein	558
pepS_2~~~pepS~~~pepS_1	pepS_2;pepS;pepS_1	Aminopeptidase PepS	558
atpA_1~~~atpA_2~~~atpA	atpA_1;atpA_2;atpA	ATP synthase subunit alpha	558
group_675		hypothetical protein	558
accC_1~~~cfiB	accC_1;cfiB	Biotin carboxylase;2-oxoglutarate carboxylase small subunit	558
group_672		hypothetical protein	558
rqcH~~~rqcH_2~~~rqcH_1	rqcH;rqcH_2;rqcH_1;	Rqc2 RqcH;hypothetical protein	558
paiA_2~~~paiA_1~~~paiA	paiA_2;paiA_1;paiA	Spermidine/spermine N(1)-acetyltransferase	558
betL~~~opuD_1	betL;opuD_1	Glycine betaine transporter BetL;Glycine betaine transporter OpuD	558
nreB	;nreB	hypothetical protein;Oxygen sensor histidine kinase NreB	558
narH	narH;	Respiratory nitrate reductase 1 beta chain;hypothetical protein	558
dnaD	;dnaD	hypothetical protein;DNA replication protein DnaD	558
group_668		hypothetical protein	558
bcrA_2	bcrA_2;	Bacitracin transport ATP-binding protein BcrA;hypothetical protein	558
modA	;modA	hypothetical protein;Molybdate-binding protein ModA	558
tsf_1~~~tsf_2~~~tsf	tsf_1;tsf_2;tsf	Elongation factor Ts	558
rpsB_1~~~rpsB_2~~~rpsB	rpsB_1;rpsB_2;rpsB	30S ribosomal protein S2	558
group_664		hypothetical protein	558
group_663		hypothetical protein	558
potD	potD;	Spermidine/putrescine-binding periplasmic protein;hypothetical protein	558
frdA_2~~~frdA_1~~~frdA	frdA_2;frdA_1;frdA	Fumarate reductase flavoprotein subunit	558
group_661		hypothetical protein	558
group_660		hypothetical protein	558
glyQS~~~glyQS_2~~~glyQS_1	glyQS;glyQS_2;glyQS_1;	Glycine--tRNA ligase;hypothetical protein	558
ctaB2	ctaB2	Protoheme IX farnesyltransferase 2	558
group_658		hypothetical protein	558
pflB_1~~~pflB_2~~~pflB	pflB_1;pflB_2;pflB	Formate acetyltransferase	558
group_651		hypothetical protein;putative protein	558
rpsE_2~~~rpsE_1~~~rpsE	rpsE_2;rpsE_1;rpsE	30S ribosomal protein S5	558
group_649		hypothetical protein	558
group_647		hypothetical protein	558
rlhA	;rlhA	hypothetical protein;23S rRNA 5-hydroxycytidine synthase	558
guaA	guaA	GMP synthase [glutamine-hydrolyzing]	558
yqfL_1~~~yqfL_2~~~yqfL	yqfL_1;yqfL_2;yqfL	Putative pyruvate phosphate dikinase regulatory protein	558
hprK_2~~~hprK_1~~~hprK	hprK_2;hprK_1;hprK	HPr kinase/phosphorylase	558
pckA_1~~~pckA_2~~~pckA	pckA_1;pckA_2;pckA	Phosphoenolpyruvate carboxykinase (ATP)	558
rnj1	rnj1	Ribonuclease J 1	558
ptsI	ptsI	Phosphoenolpyruvate-protein phosphotransferase	558
bmrA	bmrA	Multidrug resistance ABC transporter ATP-binding/permease protein BmrA	558
glcB_2~~~glcB_1~~~glcB	glcB_2;glcB_1;glcB	PTS system glucoside-specific EIICBA component	558
yicL~~~yicL_1	;yicL;yicL_1	hypothetical protein;putative inner membrane transporter YicL	558
group_550		hypothetical protein	558
tcaA_1~~~tcaA_2~~~tcaA	tcaA_1;tcaA_2;tcaA	Membrane-associated protein TcaA	558
mleN_2~~~mleN_1	mleN_2;;mleN_1	Malate-2H(+)/Na(+)-lactate antiporter;hypothetical protein	558
group_538		hypothetical protein	558
group_537		hypothetical protein	558
group_536		hypothetical protein	558
group_535		Putative membrane protein insertion efficiency factor	558
group_532		hypothetical protein	558
crcB_2~~~crcB_1	crcB_2;crcB_1	Putative fluoride ion transporter CrcB	558
korA	korA	2-oxoglutarate oxidoreductase subunit KorA	558
group_529		hypothetical protein	558
group_528		hypothetical protein	558
group_526		hypothetical protein	558
aspS	aspS	Aspartate--tRNA ligase	558
nirQ	nirQ;	Denitrification regulatory protein NirQ;hypothetical protein	558
glnR	;glnR	hypothetical protein;HTH-type transcriptional regulator GlnR	558
group_499		hypothetical protein	558
group_494		Putative esterase	558
pepA_2~~~pepA_1~~~pepA_3	pepA_2;pepA_1;pepA_3	putative cytosol aminopeptidase;Cytosol aminopeptidase;cytosol aminopeptidase	558
uvrB_1~~~uvrB~~~uvrB_2	uvrB_1;uvrB;uvrB_2	UvrABC system protein B	558
mcsA_1~~~mcsA	mcsA_1;mcsA	Protein-arginine kinase activator protein	558
rpiR~~~ybbH_2	;rpiR;ybbH_2	hypothetical protein;HTH-type transcriptional regulator RpiR;putative HTH-type transcriptional regulator YbbH	558
nanA_2~~~nanA_1~~~nanA	nanA_2;nanA_1;nanA	N-acetylneuraminate lyase	558
fadN_2~~~fadN_1~~~fadN	fadN_2;fadN_1;fadN	putative 3-hydroxyacyl-CoA dehydrogenase	558
group_478		putative response regulatory protein	558
group_476		hypothetical protein	558
qoxA_1~~~qoxA~~~qoxA_2	qoxA_1;qoxA;qoxA_2	putative quinol oxidase subunit 2	558
nagB_1~~~nagB_2	nagB_1;nagB_2	Glucosamine-6-phosphate deaminase	558
group_433		hypothetical protein	558
group_428		hypothetical protein	558
gph_2~~~gph_3	gph_2;;gph_3	Phosphoglycolate phosphatase;Phosphorylated carbohydrates phosphatase	558
group_426		hypothetical protein	558
yciC_1~~~yciC~~~yciC_2	yciC_1;yciC;yciC_2	Putative metal chaperone YciC	558
rpmJ	rpmJ	50S ribosomal protein L36	558
czcD_2~~~czcD_1	czcD_2;czcD_1	Cadmium cobalt and zinc/H(+)-K(+) antiporter	558
adk_1~~~adk_2~~~adk	adk_1;adk_2;adk	Adenylate kinase	558
pspB	pspB;	Putative phosphoserine phosphatase 2;hypothetical protein	558
dnaN_2~~~dnaN~~~dnaN_1	dnaN_2;dnaN;dnaN_1	Beta sliding clamp	558
gdpP	gdpP	Cyclic-di-AMP phosphodiesterase GdpP	558
group_382		hypothetical protein	558
ahpF_1~~~ahpF_2~~~ahpF	ahpF_1;ahpF_2;ahpF	Alkyl hydroperoxide reductase subunit F	558
group_379		hypothetical protein	558
group_374		hypothetical protein	558
group_373		hypothetical protein	558
guaC_2~~~guaC~~~guaC_1	guaC_2;guaC;guaC_1	GMP reductase	558
gpsA_1~~~gpsA~~~gpsA_2	gpsA_1;gpsA;gpsA_2	Glycerol-3-phosphate dehydrogenase [NAD(P)+]	558
korB	;korB	hypothetical protein;2-oxoglutarate oxidoreductase subunit KorB	558
mnhE1_1~~~mnhE1~~~mnhE1_2	mnhE1_1;mnhE1;mnhE1_2	Na(+)/H(+) antiporter subunit E1	558
group_356		hypothetical protein	558
pcrB	pcrB	Heptaprenylglyceryl phosphate synthase	558
mrpG	mrpG;	Na(+)/H(+) antiporter subunit G;hypothetical protein	558
mrpE~~~mrpE_2~~~mrpE_1	mrpE;mrpE_2;mrpE_1	Na(+)/H(+) antiporter subunit E	558
group_348		hypothetical protein	558
murB	murB	UDP-N-acetylenolpyruvoylglucosamine reductase	558
group_341		hypothetical protein	558
group_338		hypothetical protein	558
mnaA_1~~~mnaA_2~~~sacA_1~~~mnaA_3	mnaA_1;mnaA_2;sacA_1;mnaA_3	UDP-N-acetylglucosamine 2-epimerase	558
group_337		hypothetical protein	558
vraR_2~~~vraR_1~~~vraR	vraR_2;vraR_1;vraR	Response regulator protein VraR	558
group_330		hypothetical protein	558
rpmH	rpmH	50S ribosomal protein L34	558
mnmE_2~~~mnmE_1~~~mnmE	mnmE_2;mnmE_1;mnmE	tRNA modification GTPase MnmE	558
group_324		hypothetical protein	558
group_323		hypothetical protein	558
group_319		hypothetical protein	558
rpsK	;rpsK	hypothetical protein;30S ribosomal protein S11	558
rpmB	rpmB	50S ribosomal protein L28	558
group_311		hypothetical protein	558
purR_1~~~purR~~~purR_2	purR_1;purR;purR_2	Pur operon repressor	558
group_309		hypothetical protein	558
mgsR	;mgsR	hypothetical protein;Regulatory protein MgsR	558
group_303		hypothetical protein	558
group_301		hypothetical protein	558
map_2~~~map_3	map_2;map_3;	Methionine aminopeptidase;Methionine aminopeptidase 1 mitochondrial	558
gcvPB_1~~~gcvPB_2~~~gcvPB	gcvPB_1;gcvPB_2;gcvPB	putative glycine dehydrogenase (decarboxylating) subunit 2	558
group_300		putative protein	558
pbuG_1~~~pbuG_2~~~pbuG	pbuG_1;pbuG_2;pbuG	Guanine/hypoxanthine permease PbuG	558
dacA~~~dacF	dacA;;dacF	D-alanyl-D-alanine carboxypeptidase DacA;hypothetical protein;D-alanyl-D-alanine carboxypeptidase DacF	558
group_277		hypothetical protein	558
group_269		hypothetical protein	558
ureF	ureF	Urease accessory protein UreF	558
group_253		hypothetical protein	558
group_252		hypothetical protein	558
tsaB	tsaB	tRNA threonylcarbamoyladenosine biosynthesis protein TsaB	558
group_240		Putative bifunctional exonuclease/endonuclease protein;hypothetical protein	558
ackA_2~~~ackA	ackA_2;ackA	Acetate kinase	558
acuA	acuA	Acetoin utilization protein AcuA	558
gcvT_1~~~gcvT~~~gcvT_2	gcvT_1;gcvT;gcvT_2	Aminomethyltransferase	558
group_230		hypothetical protein	558
pyrP	pyrP	Uracil permease	558
group_226		DegV domain-containing protein	558
ask~~~lysC_1~~~lysC~~~lysC_2	ask;lysC_1;lysC;lysC_2	Aspartokinase;Aspartokinase 2	558
rpsH_1~~~rpsH_2~~~rpsH	rpsH_1;rpsH_2;rpsH	30S ribosomal protein S8	558
rplR	rplR	50S ribosomal protein L18	558
group_222		hypothetical protein	558
hisC_4~~~hisC_2~~~hisC_1~~~hisC_3	hisC_4;hisC_2;hisC_1;hisC_3	Histidinol-phosphate aminotransferase	558
group_207		hypothetical protein	558
group_206		hypothetical protein	558
accB_2~~~accB_1	accB_2;accB_1	Biotin carboxyl carrier protein of acetyl-CoA carboxylase	558
group_205		hypothetical protein	558
group_202		hypothetical protein	558
group_201		hypothetical protein	558
group_196		hypothetical protein	558
group_195		Acetyltransferase	558
secE	secE;	Protein translocase subunit SecE;hypothetical protein	558
menG_1~~~menG~~~menG_2	menG_1;menG;menG_2	Demethylmenaquinone methyltransferase	558
murC_2~~~murC_1~~~murC	murC_2;murC_1;murC	UDP-N-acetylmuramate--L-alanine ligase	558
ykoD_1	ykoD_1	Putative HMP/thiamine import ATP-binding protein YkoD	558
msmX_1~~~msmX~~~msmX_2	msmX_1;msmX;msmX_2;	Oligosaccharides import ATP-binding protein MsmX;hypothetical protein	558
rsfS	rsfS	Ribosomal silencing factor RsfS	558
nadD	nadD	putative nicotinate-nucleotide adenylyltransferase	558
group_187		hypothetical protein;putative protein.1	558
group_185		hypothetical protein	558
yjbI	yjbI	Group 2 truncated hemoglobin YjbI	558
group_183		hypothetical protein	558
moaD	moaD	Molybdopterin synthase sulfur carrier subunit	558
group_179		hypothetical protein	558
rplL	rplL	50S ribosomal protein L7/L12	558
group_175		hypothetical protein	558
rplT	;rplT	hypothetical protein;50S ribosomal protein L20	558
group_174		putative protein	558
rpoB_2~~~rpoB_1~~~rpoB	rpoB_2;rpoB_1;rpoB	DNA-directed RNA polymerase subunit beta	558
group_168		hypothetical protein	558
group_163		hypothetical protein	558
rpoZ	rpoZ	DNA-directed RNA polymerase subunit omega	558
rsgA	rsgA	Small ribosomal subunit biogenesis GTPase RsgA	558
group_151		hypothetical protein	558
rplV	rplV	50S ribosomal protein L22	558
group_145		Putative 3-methyladenine DNA glycosylase	558
femB_2~~~femB_1~~~femB	femB_2;femB_1;femB	Aminoacyltransferase FemB	558
rplD	rplD	50S ribosomal protein L4	558
rimI	;rimI	hypothetical protein;[Ribosomal protein S18]-alanine N-acetyltransferase	558
dgk	dgk	Deoxyguanosine kinase	558
sepF	sepF	Cell division protein SepF	558
group_138		hypothetical protein	558
sigA_1~~~sigA_2~~~sigA	sigA_1;sigA_2;sigA	RNA polymerase sigma factor SigA	558
opcR	;opcR	hypothetical protein;HTH-type transcriptional repressor OpcR	558
asnS_1~~~asnS_2~~~asnS	asnS_1;asnS_2;asnS	Asparagine--tRNA ligase	558
cap8A_1~~~cap8A_2	cap8A_1;cap8A_2	Capsular polysaccharide type 8 biosynthesis protein cap8A	558
group_132		hypothetical protein	558
group_129		putative N-acetyltransferase	558
group_126		hypothetical protein	558
ssbA_3	ssbA_3	Single-stranded DNA-binding protein A	558
tenA_2~~~tenA~~~tenA_1	tenA_2;tenA;tenA_1	Aminopyrimidine aminohydrolase	558
metN2	metN2	Methionine import ATP-binding protein MetN 2	558
group_121		hypothetical protein	558
ypjD	ypjD	putative protein YpjD	558
lrgA	lrgA	Antiholin-like protein LrgA	558
ureC_2~~~ureC_1~~~ureC	ureC_2;ureC_1;ureC	Urease subunit alpha	558
queD	queD	6-carboxy-5678-tetrahydropterin synthase	558
group_113		hypothetical protein	558
spxA_2~~~spxA_1~~~spxA	spxA_2;spxA_1;spxA	Regulatory protein Spx	558
coiA	;coiA	hypothetical protein;Competence protein CoiA	558
rutD	rutD;	Putative aminoacrylate hydrolase RutD;putative protein	558
group_107		hypothetical protein	558
mazE	mazE	Antitoxin MazE	558
fabD	;fabD	hypothetical protein;Malonyl CoA-acyl carrier protein transacylase	558
srrA_2~~~srrA_1~~~srrA	srrA_2;srrA_1;srrA	Transcriptional regulatory protein SrrA	558
scpB_1~~~scpB~~~scpB_2	scpB_1;scpB;scpB_2	Segregation and condensation protein B	558
pheS_1~~~pheS_2~~~pheS	pheS_1;pheS_2;pheS	Phenylalanine--tRNA ligase alpha subunit	558
mntB_1	mntB_1;	Manganese transport system membrane protein MntB;hypothetical protein	558
group_81		hypothetical protein	558
ald2_1~~~ald2~~~ald2_2	ald2_1;ald2;ald2_2	Alanine dehydrogenase 2	558
group_80		hypothetical protein	558
pfkB~~~lacC_1	;pfkB;lacC_1	hypothetical protein;ATP-dependent 6-phosphofructokinase isozyme 2;Tagatose-6-phosphate kinase	558
rpmF	rpmF	50S ribosomal protein L32	558
metG_2~~~metG_1~~~metG	metG_2;metG_1;metG	Methionine--tRNA ligase	558
queA_2~~~queA_1~~~queA	queA_2;queA_1;queA	S-adenosylmethionine:tRNA ribosyltransferase-isomerase	558
group_64		hypothetical protein	558
group_63		hypothetical protein	558
rpsU	rpsU	30S ribosomal protein S21	558
tagG_2~~~tagG~~~tagG_1	tagG_2;tagG;tagG_1;	Teichoic acid translocation permease protein TagG;hypothetical protein	558
tagU_3~~~tagU_2	tagU_3;tagU_2	Polyisoprenyl-teichoic acid--peptidoglycan teichoic acid transferase TagU	558
group_58		hypothetical protein	558
feuB	feuB	Iron-uptake system permease protein FeuB	558
folB	folB	Dihydroneopterin aldolase	558
rplM	rplM	50S ribosomal protein L13	558
group_51		hypothetical protein	558
divIVA	;divIVA	hypothetical protein;Septum site-determining protein DivIVA	558
yjbM	yjbM	GTP pyrophosphokinase YjbM	558
yfhH	;yfhH	hypothetical protein;putative protein YfhH	558
group_45		hypothetical protein	558
rpmD	rpmD	50S ribosomal protein L30	558
menH_3~~~menH_2~~~menH~~~menH_1	menH_3;menH_2;;menH;menH_1	2-succinyl-6-hydroxy-24-cyclohexadiene-1-carboxylate synthase;hypothetical protein	558
group_44		hypothetical protein	558
thiM	thiM	Hydroxyethylthiazole kinase	558
ung	ung	Uracil-DNA glycosylase	558
rpsS	rpsS	30S ribosomal protein S19	558
ureG	ureG	Urease accessory protein UreG	558
trmB	trmB	tRNA (guanine-N(7)-)-methyltransferase	558
sarV	sarV;	HTH-type transcriptional regulator SarV;hypothetical protein	558
group_29		hypothetical protein;Putative transport protein	558
group_28		hypothetical protein	558
mgtE_1~~~mgtE_2~~~mgtE	;mgtE_1;mgtE_2;mgtE	hypothetical protein;Magnesium transporter MgtE	558
accA_2~~~accA_1~~~accA	accA_2;accA_1;accA	Acetyl-coenzyme A carboxylase carboxyl transferase subunit alpha	558
aldC_2	aldC_2	Alpha-acetolactate decarboxylase	558
lexA_2~~~lexA_1	lexA_2;lexA_1	LexA repressor	558
group_21		hypothetical protein	558
btuD_3~~~btuD_4	btuD_3;btuD_4	Vitamin B12 import ATP-binding protein BtuD	558
cidA	cidA	Holin-like protein CidA	558
group_17		hypothetical protein	558
group_14		hypothetical protein	558
ytrA	;ytrA	hypothetical protein;HTH-type transcriptional repressor YtrA	558
group_12		hypothetical protein	558
recO	recO	DNA repair protein RecO	558
ctaA_1~~~ctaA~~~ctaA_2	ctaA_1;ctaA;ctaA_2	Heme A synthase	558
group_6		hypothetical protein	558
group_2		hypothetical protein	558
group_0		hypothetical protein	558
oppC	;oppC	hypothetical protein;Oligopeptide transport system permease protein OppC	558
mgrA_2~~~mgrA~~~mgrA_1	mgrA_2;mgrA;mgrA_1	HTH-type transcriptional regulator MgrA	558
pstC1	pstC1;	Phosphate transport system permease protein PstC 1;hypothetical protein	557
group_5109		Zinc-type alcohol dehydrogenase-like protein	557
group_5095	RBKS	Ribokinase	557
ytpP	ytpP	Thioredoxin-like protein YtpP	557
group_5068		hypothetical protein	557
group_5048		hypothetical protein	557
nusB	nusB	Transcription antitermination protein NusB	557
group_4920		hypothetical protein	557
yajC	;yajC	hypothetical protein;Sec translocon accessory complex subunit YajC	557
esaB	esaB	Type VII secretion system accessory factor EsaB	557
group_4394		hypothetical protein	557
group_4152	nanE	Putative N-acetylmannosamine-6-phosphate 2-epimerase	557
lacF	lacF	PTS system lactose-specific EIIA component	557
group_3946		hypothetical protein	557
pnp_1	pnp_1	Polyribonucleotide nucleotidyltransferase	557
msrB	msrB	Peptide methionine sulfoxide reductase MsrB	557
msrA2	msrA2	Peptide methionine sulfoxide reductase MsrA 2	557
sodM	sodM	Superoxide dismutase [Mn/Fe] 2	557
qoxC	qoxC	Quinol oxidase subunit 3	557
scmP_5~~~scmP_3~~~scmP_2~~~scmP_4~~~scmP_1	scmP_5;scmP_3;scmP_2;scmP_4;scmP_1;	N-acetylcysteine deacetylase;hypothetical protein	557
group_3243		hypothetical protein	557
nth_2	nth_2	Endonuclease III	557
ssl5_1~~~ssl5_2	ssl5_1;ssl5_2	Staphylococcal superantigen-like 5	557
ssl7~~~ssl7_2~~~ssl7_3~~~ssl7_1	ssl7;ssl7_2;ssl7_3;ssl7_1;	Staphylococcal superantigen-like 7;hypothetical protein	557
group_2826		hypothetical protein	557
yveA~~~yveA_2~~~yveA_1~~~potE	yveA;;yveA_2;yveA_1;potE	Aspartate-proton symporter;hypothetical protein;Putrescine transporter PotE	557
dapE~~~dapE_1~~~dapE_2~~~dapE_3	dapE;dapE_1;dapE_2;dapE_3	putative succinyl-diaminopimelate desuccinylase	557
group_2743		putative leukocidin-like protein 2	557
group_2664		putative leukocidin-like protein 1	557
ssp~~~emp	ssp;emp	Extracellular matrix protein-binding protein emp	557
aldC_1~~~aldC_2	aldC_1;aldC_2	Alpha-acetolactate decarboxylase	557
group_2588		hypothetical protein	557
sbnD	sbnD	Staphyloferrin B transporter	557
ebh_2	ebh_2;	Extracellular matrix-binding protein ebh;hypothetical protein	557
group_2531		hypothetical protein	557
trpC	trpC;	Indole-3-glycerol phosphate synthase;Tryptophan biosynthesis protein TrpCF;hypothetical protein	557
pcp_2~~~pcp_1~~~pcp	pcp_2;pcp_1;pcp	Pyrrolidone-carboxylate peptidase	557
btuC~~~yfiZ_2~~~yfiZ_1	btuC;yfiZ_2;yfiZ_1	Vitamin B12 import system permease protein BtuC;putative siderophore transport system permease protein YfiZ	557
group_2422		hypothetical protein	557
ylmA~~~ylmA_1~~~ylmA_2	ylmA;ylmA_1;ylmA_2	putative ABC transporter ATP-binding protein YlmA	557
ssaA~~~ssaA_2~~~ssaA_1	ssaA;ssaA_2;ssaA_1	Staphylococcal secretory antigen SsaA	557
ogt_2~~~ogt_1~~~ogt	ogt_2;ogt_1;ogt	Methylated-DNA--protein-cysteine methyltransferase	557
hisF_2~~~hisF_1~~~hisF	hisF_2;hisF_1;hisF	Imidazole glycerol phosphate synthase subunit HisF	557
hisH~~~hisH_2~~~hisH_1	hisH;hisH_2;hisH_1	Imidazole glycerol phosphate synthase subunit HisH	557
crtN~~~crtN_1~~~crtN_2	crtN;crtN_1;crtN_2	44'-diapophytoene desaturase (44'-diaponeurosporene-forming)	557
group_2370		hypothetical protein	557
group_2347		hypothetical protein	557
group_2344		hypothetical protein	557
group_2308		hypothetical protein	557
group_2294		Putative TrmH family tRNA/rRNA methyltransferase	557
deoC~~~deoC1_1~~~deoC1	;deoC;deoC1_1;deoC1	hypothetical protein;Deoxyribose-phosphate aldolase;Deoxyribose-phosphate aldolase 1	557
lnrL_1~~~lsrA	;lnrL_1;lsrA	hypothetical protein;Linearmycin resistance ATP-binding protein LnrL;Autoinducer 2 import ATP-binding protein LsrA	557
group_2274		hypothetical protein	557
yfmJ~~~yfmJ_2~~~yfmJ_1	yfmJ;yfmJ_2;yfmJ_1	Putative NADP-dependent oxidoreductase YfmJ	557
nikB~~~nikB_1~~~nikB_2	nikB;nikB_1;nikB_2	Nickel import system permease protein NikB	557
manR_1~~~licR~~~manR_2	;manR_1;licR;manR_2	hypothetical protein;Transcriptional regulator ManR;putative licABCH operon regulator	557
comC	;comC	hypothetical protein;Type 4 prepilin-like proteins leader peptide-processing enzyme	557
sbnI	sbnI	L-serine kinase SbnI	557
group_2184		hypothetical protein	557
group_2144		hypothetical protein	557
rnhB_1~~~rnhB_2~~~rnhB	rnhB_1;rnhB_2;rnhB	Ribonuclease HII	557
fabI	fabI	Enoyl-[acyl-carrier-protein] reductase [NADPH] FabI	557
rfbX	;rfbX	hypothetical protein;Putative O-antigen transporter	557
group_2042		hypothetical protein	557
sbnH_2~~~sbnH_1~~~sbnH	sbnH_2;sbnH_1;sbnH	2-[(L-alanin-3-ylcarbamoyl)methyl]-2-hydroxybutanedioate decarboxylase	557
group_1971		hypothetical protein	557
wecA~~~tuaA	;wecA;tuaA	hypothetical protein;UDP-N-acetylgalactosamine-undecaprenyl-phosphate N-acetylgalactosaminephosphotransferase;Putative undecaprenyl-phosphate N-acetylgalactosaminyl 1-phosphate transferase	557
cdd	;cdd	hypothetical protein;Cytidine deaminase	557
group_1895		hypothetical protein	557
phoU	phoU	Phosphate-specific transport system accessory protein PhoU	557
icaC_1~~~icaC~~~icaC_2	icaC_1;icaC;icaC_2	putative poly-beta-16-N-acetyl-D-glucosamine export protein	557
group_1867		hypothetical protein	557
rclA~~~rclA_2~~~rclA_1~~~sthA	;rclA;rclA_2;rclA_1;sthA	hypothetical protein;putative pyridine nucleotide-disulfide oxidoreductase RclA;Soluble pyridine nucleotide transhydrogenase	557
comGC	comGC;	ComG operon protein 3;hypothetical protein	557
group_1856		hypothetical protein	557
group_1840		hypothetical protein	557
group_1819		hypothetical protein	557
group_1818		Lactonase drp35	557
cap8A_2	cap8A_2;	Capsular polysaccharide type 8 biosynthesis protein cap8A;hypothetical protein	557
group_1806		hypothetical protein	557
pstA	;pstA	hypothetical protein;Phosphate transport system permease protein PstA	557
pstB3	pstB3;	Phosphate import ATP-binding protein PstB 3;hypothetical protein	557
yfiY	;yfiY	hypothetical protein;putative siderophore-binding lipoprotein YfiY	557
group_1795		hypothetical protein	557
betL~~~opuD_3~~~opuD_2	betL;opuD_3;opuD_2	Glycine betaine transporter BetL;Glycine betaine transporter OpuD	557
group_1791		hypothetical protein	557
ywtE_2~~~ywtE~~~ywpJ~~~yidA~~~ywpJ_2	;ywtE_2;ywtE;ywpJ;yidA;ywpJ_2	hypothetical protein;5-amino-6-(5-phospho-D-ribitylamino)uracil phosphatase YwtE;Phosphatase YwpJ;Sugar phosphatase YidA	557
yghA_2~~~yghA_1~~~yghA	yghA_2;yghA_1;yghA	putative oxidoreductase YghA	557
gsiD	;gsiD	hypothetical protein;Glutathione transport system permease protein GsiD	557
sbnE	sbnE	L-23-diaminopropanoate--citrate ligase	557
ywqN~~~ywqN_1~~~ywqN_2	ywqN;ywqN_1;ywqN_2	Putative NAD(P)H-dependent FMN-containing oxidoreductase YwqN	557
deoC2~~~deoC1_2~~~deoC1	deoC2;deoC1_2;deoC1	Deoxyribose-phosphate aldolase 2;Deoxyribose-phosphate aldolase 1	557
group_1760		Acid shock protein	557
phnE_1	phnE_1;	Phosphate-import permease protein PhnE;hypothetical protein	557
yfhA~~~btuC	yfhA;btuC	putative siderophore transport system permease protein YfhA;Vitamin B12 import system permease protein BtuC	557
sbnC	sbnC	Staphyloferrin B synthase	557
garL~~~rhmA	garL;rhmA	5-keto-4-deoxy-D-glucarate aldolase;2-keto-3-deoxy-L-rhamnonate aldolase	557
hisI~~~hisE	hisI;;hisE	Histidine biosynthesis bifunctional protein HisIE;hypothetical protein;Phosphoribosyl-ATP pyrophosphatase	557
group_1727		hypothetical protein	557
bacF~~~dapL	bacF;dapL;	Transaminase BacF;LL-diaminopimelate aminotransferase;hypothetical protein	557
group_1689		hypothetical protein	557
lacE_1~~~lacE_2~~~lacE	lacE_1;lacE_2;lacE	PTS system lactose-specific EIICB component	557
group_1665		hypothetical protein	557
msrAB~~~msrA	msrAB;msrA	Peptide methionine sulfoxide reductase msrA/msrB;Peptide methionine sulfoxide reductase MsrA	557
group_1648		hypothetical protein	557
group_1623		Staphylocoagulase	557
phnD2	;phnD2	hypothetical protein;putative ABC transporter phosphonate/phosphite binding protein PhnD2	557
sbcD~~~sbcD_1~~~sbcD_2	sbcD;sbcD_1;sbcD_2	Nuclease SbcCD subunit D	557
wbjC~~~wecB	wbjC;wecB	UDP-2-acetamido-26-beta-L-arabino-hexul-4-ose reductase;UDP-N-acetylglucosamine 2-epimerase	557
cobB~~~cobB_2	cobB;cobB_2	NAD-dependent protein deacetylase	557
ktrB_2~~~ktrB_3	ktrB_2;;ktrB_3	Ktr system potassium uptake protein B;hypothetical protein	557
esaA~~~esaA_1~~~esaA_3~~~esaA_2	esaA;esaA_1;esaA_3;esaA_2	Type VII secretion system accessory factor EsaA	557
lacC_2~~~lacC_3	lacC_2;lacC_3	Tagatose-6-phosphate kinase	557
lacD_1~~~lacD_2~~~lacD	lacD_1;lacD_2;lacD	Tagatose 16-diphosphate aldolase	557
arsB_1~~~arsB_3~~~arsB_4~~~arsB~~~arsB_2	arsB_1;arsB_3;arsB_4;arsB;arsB_2	Arsenical pump membrane protein	557
group_1486		hypothetical protein	557
group_1476		hypothetical protein	557
group_1469		hypothetical protein	557
norB_3~~~norB_2~~~tet38	;norB_3;norB_2;tet(38)	hypothetical protein;Quinolone resistance protein NorB;tetracycline efflux MFS transporter Tet(38)	557
group_1417		hypothetical protein	557
tatA~~~tatAy	tatA;tatAy	Sec-independent protein translocase protein TatA;Sec-independent protein translocase protein TatAy	557
dgkA	;dgkA	hypothetical protein;Undecaprenol kinase	557
mhqA_2~~~mhqA_4	;mhqA_2;mhqA_4	hypothetical protein;Putative ring-cleaving dioxygenase MhqA	557
lipA_4~~~lipA_3~~~lipA_2~~~lipA_1	lipA_4;lipA_3;lipA_2;lipA_1	Lipase 1	557
pstS_2~~~pstS_1~~~pstS~~~pstS_3	;pstS_2;pstS_1;pstS;pstS_3	hypothetical protein;Phosphate-binding protein PstS	557
glcT_1~~~glcT_2~~~glcT_3~~~glcT	glcT_1;glcT_2;glcT_3;glcT	GlcA/glcB genes antiterminator	557
hdfR_3~~~oxyR~~~hdfR_2	;hdfR_3;oxyR;hdfR_2	hypothetical protein;HTH-type transcriptional regulator HdfR;Hydrogen peroxide-inducible genes activator	557
phnE_2~~~phnE_1	;phnE_2;phnE_1	hypothetical protein;Phosphate-import permease protein PhnE	557
icaB_1~~~icaB_2~~~icaB	icaB_1;icaB_2;;icaB	Poly-beta-16-N-acetyl-D-glucosamine N-deacetylase;hypothetical protein	557
gsiC_1~~~dppB~~~gsiC_2	;gsiC_1;dppB;gsiC_2	hypothetical protein;Glutathione transport system permease protein GsiC;Dipeptide transport system permease protein DppB	557
recX_3~~~recX_2~~~recX_1~~~recX	recX_3;recX_2;recX_1;recX	Regulatory protein RecX	557
rot	rot	HTH-type transcriptional regulator rot	557
ywqD_2~~~ywqD_3~~~ywqD_1	ywqD_2;ywqD_3;ywqD_1	Tyrosine-protein kinase YwqD	557
icaA~~~icaA_2~~~icaA_1	icaA;icaA_2;icaA_1	Poly-beta-16-N-acetyl-D-glucosamine synthase	557
nth_1~~~nth_2	nth_1;;nth_2	Endonuclease III;hypothetical protein	557
sbnA~~~sbnA_1~~~sbnA_2	sbnA;sbnA_1;sbnA_2	N-(2-amino-2-carboxyethyl)-L-glutamate synthase	557
copA_2~~~copA_1~~~copA	copA_2;copA_1;copA	Copper-exporting P-type ATPase	557
lacG_1~~~lacG~~~lacG_2	lacG_1;lacG;lacG_2	6-phospho-beta-galactosidase	557
ribA~~~ribBA	ribA;ribBA	GTP cyclohydrolase-2;Riboflavin biosynthesis protein RibBA	557
sbnF	sbnF	2-[(L-alanin-3-ylcarbamoyl)methyl]-3-(2-aminoethylcarbamoyl)-2-hydroxypropanoate synthase	557
group_1062		hypothetical protein	557
deoB	deoB	Phosphopentomutase	557
ykoC_1~~~ecfT_1	ykoC_1;;ecfT_1	Putative HMP/thiamine permease protein YkoC;hypothetical protein;Energy-coupling factor transporter transmembrane protein EcfT	557
sbnB_1~~~sbnB_2~~~sbnB	sbnB_1;sbnB_2;sbnB	N-((2S)-2-amino-2-carboxyethyl)-L-glutamate dehydrogenase	557
mgt_2~~~mgt_1~~~mgt	mgt_2;mgt_1;mgt	Monofunctional glycosyltransferase	557
group_971		hypothetical protein	557
miaB_2~~~miaB_1~~~miaB	miaB_2;miaB_1;miaB	tRNA-2-methylthio-N(6)-dimethylallyladenosine synthase	557
group_909		hypothetical protein	557
group_763		hypothetical protein	557
butA_2~~~butA_1~~~butA	butA_2;butA_1;butA	Diacetyl reductase [(S)-acetoin forming]	557
group_741		hypothetical protein	557
ywqE_2~~~ywqE_1	ywqE_2;ywqE_1;	Tyrosine-protein phosphatase YwqE;hypothetical protein	557
group_697		hypothetical protein	557
group_689		hypothetical protein	557
glnQ~~~phnC	glnQ;phnC	Glutamine transport ATP-binding protein GlnQ;Phosphate-import ATP-binding protein PhnC	557
icaD	icaD	Poly-beta-16-N-acetyl-D-glucosamine synthesis protein IcaD	557
trmK	trmK	tRNA (adenine(22)-N(1))-methyltransferase	557
ymcA	;ymcA	hypothetical protein;putative protein YmcA	557
ftsY	ftsY	Signal recognition particle receptor FtsY	557
[truncated: 6,005 more rows]

## Sheet: Table_S3
Supplementary Table 3. Distribution of acquired antimicrobial resistance genes, virulence genes, SCCmec type, and sequence type assignment of the 558 S. aureus genomes.
#FILE	Number of AMR found	Number of Virulence found	AAC(6')-Ie-APH(2'')-Ia	ANT(4')-Ib	ANT(6)-Ia	ANT(9)-Ia	APH(3')-IIIa	Enterococcus_faecalis_chloramphenicol_acetyltransferase	Enterococcus_faecium_chloramphenicol_acetyltransferase	ErmA	ErmB	ErmC	ErmT	FosB4	FosD	Lactobacillus_reuteri_cat-TC	MecC-type_methicillin_resistance_repressor_MecI	PC1_beta-lactamase_(blaZ)	SAT-4	Staphylococcus_aureus_FosB	Staphylococcus_aureus_LmrS	Staphylococcus_aureus_norA	Staphylococcus_intermedius_chloramphenicol_acetyltransferase	aad(6)	arlR	arlS	cfrA	dfrC	dfrG	dfrK	fexA	fusB	fusC	lnuA	lnuG	lsaE	mecA	mecC	mecC-type_BlaZ	mecI	mecR1	mef(D)	mepA	mepR	mgrA	mphC	msrA	msrF	mupA
GCA_013414865.1_ASM1341486v1_genomic.fna	13	89	.	.	.	.	.	.	.	.	.	100	.	.	.	.	.	100	.	.	100	100	.	.	100	99.93	.	.	.	.	.	.	99.84	.	.	.	100	.	100	.	.	.	100	100	100	.	.	.	.
GCA_013415975.1_ASM1341597v1_genomic.fna	10	89	.	.	.	.	.	.	.	.	.	.	.	.	.	.	.	.	.	.	100	100	.	.	100	100	.	.	.	.	.	.	.	.	.	.	100	.	100	.	.	.	100	100	100	.	.	.	.
GCA_013415995.1_ASM1341599v1_genomic.fna	13	90	.	.	.	.	.	.	.	.	.	.	.	.	.	.	.	99.88	.	.	100	99.91	.	.	100	100	.	.	.	.	.	.	.	.	.	.	100	.	100	.	.	.	100	100	100	.	.	.	99.93
GCA_013426235.1_ASM1342623v1_genomic.fna	14	84	.	100	.	.	100	.	.	.	.	.	.	.	.	.	.	100	100	.	100	99.91	.	.	100	99.93	.	.	.	.	.	.	.	.	.	.	100	.	100	.	.	.	100	100	100	.	.	.	.
GCA_014844155.1_ASM1484415v1_genomic.fna	12	60	.	.	.	.	.	.	.	.	.	100	.	.	.	.	.	100	.	.	100	99.91	.	.	100	100	.	.	.	.	.	.	.	.	.	.	100	.	99.58	.	.	.	100	100	100	.	.	.	.
GCA_014876755.1_ASM1487675v1_genomic.fna	9	61	.	.	.	.	.	.	.	.	.	.	.	.	.	.	.	.	.	.	100	100	.	.	100	100	.	.	.	.	.	.	.	.	.	.	.	.	99.17	.	.	.	100	100	100	.	.	.	.
GCA_018292225.1_ASM1829222v1_genomic.fna	11	73	.	.	.	.	.	.	.	.	.	.	.	.	.	.	.	99.76	.	100	100	99.83	.	.	100	99.85	.	.	.	.	.	.	.	.	.	.	.	.	99.58	.	.	.	100	100	100	.	.	.	.
GCA_024741755.1_ASM2474175v1_genomic.fna	13	71	.	.	.	.	.	.	.	.	.	.	.	.	.	.	.	99.88	.	100	100	99.23	.	.	100	100	.	.	.	.	.	.	.	.	.	.	100	.	99.17	.	.	.	100	100	100	.	.	.	.
GCF_000204665.1_ASM20466v1_genomic.fna	17	77	.	.	.	100.00;100.00	.	.	.	100	.	.	.	.	.	.	.	99.88	.	100	100	100	.	.	100	100	.	.	.	.	.	.	.	.	.	.	100	.	100	100	100	.	100	100	100	.	.	.	.
GCF_000237125.2_ASM23712v3_genomic.fna	11	79	.	.	.	.	.	.	.	.	.	.	.	.	.	.	.	.	.	.	100	100	.	.	100	100	.	.	.	.	.	.	.	.	.	.	100	.	99.58	.	.	.	100	100	100	.	.	.	.
GCF_000239235.1_ASM23923v1_genomic.fna	16	83	.	.	.	.	100	.	.	.	.	.	.	.	.	.	.	100.00;100.00	97.79	.	100	100	.	.	100	100	.	.	.	.	.	100	.	.	.	.	100	.	100	.	.	.	100	100	100	100	100	.	.
GCF_000253135.1_ASM25313v1_genomic.fna	14	78	.	100	.	100	.	.	.	100	.	.	.	.	.	.	.	100	.	100	100	100	.	.	100	100	.	.	.	.	.	.	.	.	.	.	.	.	100	.	.	.	100	100	100	.	.	.	.
GCF_000296595.1_ASM29659v1_genomic.fna	13	63	.	.	.	.	.	.	.	.	.	.	.	.	.	.	.	100	.	.	100	99.91	.	.	100	100	.	.	.	.	.	.	.	.	.	.	100	.	99.58	.	.	.	100	100	100	.	.	.	.
GCF_000418345.1_ASM41834v1_genomic.fna	22	77	100	.	.	100.00;100.00	100	.	.	100.00;100.00	.	.	.	.	.	91.21	.	100	97.79	100	100	100	.	100	100	100	.	.	.	.	.	.	.	.	.	.	100	.	99.58	100	100	.	100	100	100	.	.	.	.
GCF_000452385.2_ASM45238v2_genomic.fna	9	73	.	.	.	.	.	.	.	.	.	.	.	.	.	.	.	.	.	.	100	100	.	.	100	100	.	.	.	.	.	.	.	.	.	.	.	.	100	.	.	.	100	100	100	.	.	.	.
GCF_000485885.1_ASM48588v1_genomic.fna	22	78	100	.	.	100.00;100.00	100	.	.	100.00;100.00	.	.	.	.	.	.	.	100	.	100	100	100	.	.	100	100	.	.	100	.	.	.	.	.	.	.	100	.	99.58	100	100	.	100	100	100	.	.	.	.
GCF_000597965.1_ASM59796v1_genomic.fna	10	78	.	.	.	.	.	.	.	.	.	.	.	.	.	.	.	.	.	100	100	100	.	.	100	100	.	.	.	.	.	.	.	.	.	.	.	.	99.17	.	.	.	100	100	100	.	.	.	.
GCF_000695215.1_ASM69521v1_genomic.fna	11	69	.	.	.	.	.	.	.	.	.	.	.	.	.	.	.	100	.	.	99.93	99.91	.	.	100	100	.	.	.	.	.	.	.	.	.	.	100	.	100	.	.	.	100	100	100	.	.	.	.
GCF_000695875.1_ASM69587v1_genomic.fna	11	82	.	.	.	.	.	.	.	.	.	.	.	.	.	.	.	.	.	100	100	100	.	.	100	100	.	.	.	.	.	.	.	.	.	.	100	.	100	.	.	.	100	100	100	.	.	.	.
GCF_000709475.1_ASM70947v1_genomic.fna	21	79	100	.	.	100	100	.	.	100	.	.	.	.	.	.	.	100	100	100	100	100	.	.	100	100	.	.	100	.	.	.	.	.	.	.	100	.	99.58	98.92	100	.	100	100	100	.	.	.	.
GCF_000737615.1_ASM73761v1_genomic.fna	13	79	.	.	.	.	100	.	.	.	99.87	.	.	.	.	.	.	.	.	.	100	100	.	100	100	100	.	.	.	.	.	.	.	.	.	.	100	.	99.58	.	.	.	100	100	100	.	.	.	.
GCF_000756205.1_ASM75620v1_genomic.fna	10	72	.	.	.	.	.	.	.	.	.	.	.	.	.	.	.	.	.	100	100	99.91	.	.	100	100	.	.	.	.	.	.	.	.	.	.	.	.	99.58	.	.	.	100	100	100	.	.	.	.
GCF_000769575.1_ASM76957v1_genomic.fna	21	77	100	.	.	100.00;100.00	100	.	.	100.00;100.00	.	.	.	.	.	.	.	99.88	97.79	100	100	100	.	100	100	100	.	.	.	.	.	.	.	.	.	.	100	.	99.58	100	100	.	100	100	100	.	.	.	.
GCF_000772025.1_ASM77202v1_genomic.fna	13	72	.	.	.	100.00;100.00	.	.	.	100.00;100.00	.	.	.	.	.	.	.	100	.	100	100	99.91	.	.	100	100	.	.	.	.	.	.	.	.	.	.	.	.	99.58	.	.	.	100	100	100	.	.	.	.
GCF_000815045.1_ASM81504v1_genomic.fna	11	82	.	.	.	.	.	.	.	.	.	.	.	.	.	.	.	.	.	100	100	100	.	.	100	100	.	.	.	.	.	.	.	.	.	.	100	.	100	.	.	.	100	100	100	.	.	.	.
GCF_000815085.1_ASM81508v1_genomic.fna	11	82	.	.	.	.	.	.	.	.	.	.	.	.	.	.	.	.	.	100	100	100	.	.	100	100	.	.	.	.	.	.	.	.	.	.	100	.	100	.	.	.	100	100	100	.	.	.	.
GCF_000815125.1_ASM81512v1_genomic.fna	11	82	.	.	.	.	.	.	.	.	.	.	.	.	.	.	.	.	.	100	100	100	.	.	100	100	.	.	.	.	.	.	.	.	.	.	100	.	100	.	.	.	100	100	100	.	.	.	.
GCF_000815205.1_ASM81520v1_genomic.fna	11	82	.	.	.	.	.	.	.	.	.	.	.	.	.	.	.	.	.	100	100	100	.	.	100	100	.	.	.	.	.	.	.	.	.	.	100	.	100	.	.	.	100	100	100	.	.	.	.
GCF_000815245.1_ASM81524v1_genomic.fna	11	82	.	.	.	.	.	.	.	.	.	.	.	.	.	.	.	.	.	100	100	100	.	.	100	100	.	.	.	.	.	.	.	.	.	.	100	.	100	.	.	.	100	100	100	.	.	.	.
GCF_000828035.1_ASM82803v1_genomic.fna	18	75	100	.	.	.	100	.	.	.	.	.	.	.	.	.	.	100.00;100.00	97.79	100	100	100	.	.	100	100	.	.	100.00;100.00	.	.	.	.	.	.	.	100	.	99.58	.	.	.	100	100	100	100	100	.	.
GCF_000969225.1_ASM96922v1_genomic.fna	15	78	.	.	.	100.00;100.00	.	.	.	100.00;100.00	.	.	.	.	.	.	.	.	.	100	100	100	.	.	100	100	.	.	.	.	.	.	.	.	.	.	100	.	100	100	100	.	100	100	100	.	.	.	.
GCF_001018645.2_ASM101864v2_genomic.fna	10	89	.	.	.	.	.	.	.	.	.	.	.	.	.	.	.	.	.	.	100	100	.	.	100	100	.	.	.	.	.	.	100	.	.	.	.	.	100	.	.	.	100	100	100	.	.	.	.
GCF_001018685.2_ASM101868v2_genomic.fna	10	83	.	.	.	.	.	.	.	.	.	.	.	.	.	.	.	.	.	100	100	100	.	.	100	100	.	.	.	.	.	.	.	.	.	.	.	.	99.17	.	.	.	100	100	100	.	.	.	.
GCF_001018725.2_ASM101872v2_genomic.fna	10	79	.	.	.	.	.	.	.	.	.	.	.	.	.	.	.	.	.	100	100	100	.	.	100	100	.	.	.	.	.	.	.	.	.	.	.	.	99.17	.	.	.	100	100	100	.	.	.	.
GCF_001018775.2_ASM101877v2_genomic.fna	10	78	.	.	.	.	.	.	.	.	.	.	.	.	.	.	.	.	.	100	100	100	.	.	100	100	.	.	.	.	.	.	.	.	.	.	.	.	99.17	.	.	.	100	100	100	.	.	.	.
GCF_001018915.2_ASM101891v2_genomic.fna	10	79	.	.	.	.	.	.	.	.	.	.	.	.	.	.	.	.	.	100	100	100	.	.	100	100	.	.	.	.	.	.	.	.	.	.	.	.	99.17	.	.	.	100	100	100	.	.	.	.
GCF_001019125.2_ASM101912v2_genomic.fna	10	92	.	.	.	.	.	.	.	.	.	.	.	.	.	.	.	.	.	.	100	100	.	.	100	100	.	.	.	.	.	.	.	.	.	.	100	.	100	.	.	.	100	100	100	.	.	.	.
GCF_001019205.2_ASM101920v2_genomic.fna	13	78	.	.	.	.	.	.	.	.	.	.	.	.	.	.	.	100	.	100	100	100	.	.	100	100	.	.	.	.	.	.	100	.	.	.	100	.	100	.	.	.	100	100	100	.	.	.	.
GCF_001019255.2_ASM101925v2_genomic.fna	13	78	.	.	.	.	.	.	.	.	.	.	.	.	.	.	.	100	.	100	100	100	.	.	100	100	.	.	.	.	.	.	100	.	.	.	100	.	100	.	.	.	100	100	100	.	.	.	.
GCF_001019305.2_ASM101930v2_genomic.fna	16	81	.	100	.	100.00;100.00;100.00;100.00;100.00	.	.	.	100.00;100.00;100.00;100.00;100.00	.	.	.	.	.	.	.	.	.	100	100	100	.	.	97.58	100	.	.	.	.	.	.	.	.	.	.	100	.	100	100	100	.	100	100	100	.	.	.	.
GCF_001019435.2_ASM101943v2_genomic.fna	17	78	.	100	.	100.00;100.00	.	.	.	100.00;100.00	.	.	.	.	.	.	.	.	.	100	100	100	.	.	100	100	.	.	.	.	.	.	.	.	.	.	100	.	100	100	100	.	100	100	100	.	.	.	.
GCF_001019485.2_ASM101948v2_genomic.fna	14	81	.	100	.	.	.	.	.	.	.	.	.	.	.	.	.	100	.	100	100	100	.	.	100	100	.	.	.	.	.	.	.	.	.	.	100	.	100	.	.	.	100	100	100	.	.	.	.
GCF_001019535.2_ASM101953v2_genomic.fna	10	92	.	.	.	.	.	.	.	.	.	.	.	.	.	.	.	.	.	.	100	100	.	.	100	100	.	.	.	.	.	.	.	.	.	.	100	.	100	.	.	.	100	100	100	.	.	.	.
GCF_001019575.2_ASM101957v2_genomic.fna	12	79	.	100	.	.	.	.	.	.	.	.	.	.	.	.	.	.	.	100	100	100	.	.	100	100	.	.	.	.	.	.	.	.	.	.	100	.	99.17	.	.	.	100	100	100	.	.	.	.
GCF_001021875.1_ASM102187v1_genomic.fna	12	81	.	.	.	.	.	.	.	.	.	.	.	.	.	.	.	100	.	100	100	100	.	.	100	100	.	.	.	.	.	.	.	.	.	.	100	.	100	.	.	.	100	100	100	.	.	.	.
GCF_001021895.1_ASM102189v1_genomic.fna	13	83	.	.	.	.	.	.	.	.	.	.	.	.	.	.	.	100	.	100	100	100	.	.	100	100	.	100	.	.	.	.	.	.	.	.	100	.	100	.	.	.	100	100	100	.	.	.	.
GCF_001027045.1_ASM102704v1_genomic.fna	11	78	.	.	.	.	.	.	.	.	.	.	.	.	.	.	.	100	.	100	100	100	.	.	100	100	.	.	.	.	.	.	.	.	.	.	.	.	99.17	.	.	.	100	100	100	.	.	.	.
GCF_001027105.1_ASM102710v1_genomic.fna	10	77	.	.	.	.	.	.	.	.	.	.	.	.	.	.	.	.	.	100	100	100	.	.	100	100	.	.	.	.	.	.	.	.	.	.	.	.	99.17	.	.	.	100	100	100	.	.	.	.
GCF_001045795.2_ASM104579v2_genomic.fna	12	81	.	.	.	.	.	.	.	.	.	.	.	.	.	.	.	100	.	100	100	100	.	.	100	100	.	.	.	.	.	.	.	.	.	.	100	.	100	.	.	.	100	100	100	.	.	.	.
GCF_001045995.2_ASM104599v2_genomic.fna	14	83	.	.	.	.	100	.	.	.	.	.	.	.	.	.	.	100	100	100	100	100	.	.	100	100	.	.	.	.	.	.	.	.	.	.	100	.	100	.	.	.	100	100	100	.	.	.	.
GCF_001046095.2_ASM104609v2_genomic.fna	15	81	.	.	.	.	.	.	.	.	.	.	.	.	.	.	.	100	.	100	100	100	.	.	100	100	.	.	.	.	.	.	.	.	.	.	100	.	100	.	.	.	100	100	100	100	100	.	.
GCF_001183705.3_ASM118370v3_genomic.fna	16	82	.	.	.	.	100	.	.	.	.	.	.	.	.	.	.	100	97.79	100	100	100	.	.	100	100	.	.	.	.	.	.	.	.	.	.	100	.	100	.	.	.	100	100	100	100	100	.	.
GCF_001183725.2_ASM118372v2_genomic.fna	16	80	.	.	.	.	.	.	.	.	.	.	.	.	.	.	.	100	.	100	100	100	.	.	100	100	.	100	.	.	.	.	.	.	.	.	100	.	100	.	.	.	100	100	100	100	100	.	.
GCF_001281145.1_ASM128114v1_genomic.fna	11	81	.	.	.	.	.	.	.	.	.	.	.	.	.	.	.	100	.	100	100	100	.	.	100	100	.	.	.	.	.	.	.	.	.	.	.	.	99.17	.	.	.	100	100	100	.	.	.	.
GCF_001296985.1_ASM129698v1_genomic.fna	17	83	.	.	.	.	100	.	.	.	.	100	.	.	.	.	.	100	100	.	100	100	.	100	100	100	.	.	.	.	.	100	.	.	.	.	100	.	100	.	.	.	100	100	100	.	.	.	.
GCF_001298325.2_ASM129832v2_genomic.fna	17	72	100	.	100	.	.	.	.	.	.	.	.	.	.	.	.	100.00;100.00	.	100	100	100	.	.	100	100	.	.	100	.	100	.	.	.	.	100	100	.	100	.	.	.	100	100	100	.	.	.	.
GCF_001307235.1_ASM130723v1_genomic.fna	15	78	.	.	.	.	.	.	.	.	.	.	.	.	100	.	.	100	.	.	99.93	99.91	.	.	100	100	.	.	.	.	.	.	.	.	.	.	100	.	99.58	.	.	.	100	100	100	.	.	.	.
GCF_001444345.1_ASM144434v1_genomic.fna	11	79	.	.	.	.	.	.	.	.	.	.	.	.	.	.	.	100	.	100	100	100	.	.	100	100	.	.	.	.	.	.	.	.	.	.	.	.	99.17	.	.	.	100	100	100	.	.	.	.
GCF_001457495.1_NCTC13435_genomic.fna	13	83	.	.	.	.	100	.	.	.	.	.	.	.	.	.	.	.	100	.	100	100	.	100	100	100	.	.	.	.	.	.	.	.	.	.	100	.	100	.	.	.	100	100	100	.	.	.	.
GCF_001465635.1_ASM146563v1_genomic.fna	14	64	.	.	.	.	.	.	.	.	.	100	.	.	.	.	.	100	.	.	100	99.91	.	.	100	100	.	.	.	.	.	.	.	.	.	.	100	.	99.58	.	.	.	100	100	100	.	.	.	.
GCF_001465675.1_ASM146567v1_genomic.fna	14	63	.	.	.	.	.	.	.	.	.	.	.	.	.	.	.	100	.	.	100	99.91	.	.	100	100	.	.	.	.	.	.	.	.	.	.	100	.	99.58	.	.	.	100	100	100	.	.	.	.
GCF_001465755.1_ASM146575v1_genomic.fna	14	62	.	.	.	100	.	.	.	100	.	.	.	.	.	.	.	100	.	.	100	99.91	.	.	100	100	.	.	.	.	.	.	.	.	.	.	100	.	99.58	.	.	.	100	100	100	.	.	.	.
GCF_001515665.1_ASM151566v1_genomic.fna	22	77	100	.	.	100.00;98.21	100	.	.	100.00;99.73	.	.	.	.	.	100	.	100	97.79	100	100	100	.	100	100	100	.	.	.	.	.	.	.	.	.	.	100	.	99.58	100	100	.	100	100	100	.	.	.	.
GCF_001515685.1_ASM151568v1_genomic.fna	22	77	100	.	.	100.00;100.00	100	.	.	100.00;100.00	.	.	.	.	.	100	.	100	97.79	100	100	100	.	100	100	100	.	.	.	.	.	.	.	.	.	.	100	.	99.58	100	100	.	100	100	100	.	.	.	.
GCF_001515705.1_ASM151570v1_genomic.fna	22	77	100	.	.	100.00;100.00	100	.	.	100.00;100.00	.	.	.	.	.	100	.	100	97.79	100	100	100	.	100	100	100	.	.	.	.	.	.	.	.	.	.	100	.	99.58	100	100	.	100	100	100	.	.	.	.
GCF_001515745.1_ASM151574v1_genomic.fna	21	77	100	.	.	100.00;100.00	100	.	.	100.00;100.00	.	.	.	.	.	.	.	100	97.79	100	100	100	.	100	100	100	.	.	.	.	.	.	.	.	.	.	100	.	99.58	100	100	.	100	100	100	.	.	.	.
GCF_001515765.1_ASM151576v1_genomic.fna	20	77	.	.	.	99.87;100.00	100	.	.	100.00;99.86	.	.	.	.	.	.	.	100	97.79	100	100	100	.	100	100	100	.	.	.	.	.	.	.	.	.	.	100	.	99.58	100	100	.	100	100	100	.	.	.	.
GCF_001548415.1_ASM154841v1_genomic.fna	19	78	100	100	.	100.00;100.00	.	.	.	100.00;100.00	.	.	.	.	.	.	.	100	.	100	100	100	.	.	100	100	.	100	.	.	.	.	.	.	.	.	100	.	100	100	100	.	100	100	100	.	.	.	.
GCF_001558795.2_ASM155879v2_genomic.fna	15	80	.	.	.	.	100	.	.	.	.	.	.	.	.	.	.	100	97.79	100	100	100	.	.	100	100	.	.	.	.	.	.	.	.	.	.	.	.	99.17	.	.	.	100	100	100	100	100	.	.
GCF_001580495.1_ASM158049v1_genomic.fna	13	78	.	100	.	.	.	.	.	.	.	.	.	.	.	.	.	100	.	100	100	100	.	.	100	100	.	.	.	.	.	.	.	.	.	.	100	.	100	.	.	.	100	100	100	.	.	.	.
GCF_001580515.1_ASM158051v1_genomic.fna	16	82	.	.	.	.	100.00;99.75;99.87;99.12	.	.	.	.	.	.	.	.	.	.	100.00;100.00;99.17;100.00;98.23	97.79;97.42;97.61;97.61	100	100	100	.	.	100	100	.	.	.	.	.	.	.	.	.	.	100	.	100	.	.	.	100	100	100	100.00;100.00;99.44;100.00	100.00;100.00;99.73;99.86	.	.
GCF_001594205.1_ASM159420v1_genomic.fna	9	72	.	.	.	.	.	.	.	.	.	.	.	.	.	.	.	.	.	.	99.93	99.91	.	.	100	100	.	.	.	.	.	.	.	.	.	.	.	.	100	.	.	.	100	100	100	.	.	.	.
GCF_001611325.1_ASM161132v1_genomic.fna	11	77	.	.	.	.	.	.	.	.	.	.	.	.	.	.	.	100	.	100	100	100	.	.	100	100	.	.	.	.	.	.	.	.	.	.	.	.	99.17	.	.	.	100	100	100	.	.	.	.
GCF_001611345.1_ASM161134v1_genomic.fna	10	77	.	.	.	.	.	.	.	.	.	.	.	.	.	.	.	.	.	100	100	100	.	.	100	100	.	.	.	.	.	.	.	.	.	.	.	.	99.17	.	.	.	100	100	100	.	.	.	.
GCF_001611365.1_ASM161136v1_genomic.fna	11	75	.	.	.	.	.	.	.	.	.	.	.	.	.	.	.	100	.	100	100	100	.	.	100	100	.	.	.	.	.	.	.	.	.	.	.	.	99.17	.	.	.	100	100	100	.	.	.	.
GCF_001611385.1_ASM161138v1_genomic.fna	11	75	.	.	.	.	.	.	.	.	.	.	.	.	.	.	.	100	.	100	100	100	.	.	100	100	.	.	.	.	.	.	.	.	.	.	.	.	99.17	.	.	.	100	100	100	.	.	.	.
GCF_001611405.1_ASM161140v1_genomic.fna	11	78	.	.	.	.	.	.	.	.	.	.	.	.	.	.	.	100	.	100	100	100	.	.	100	100	.	.	.	.	.	.	.	.	.	.	.	.	99.17	.	.	.	100	100	100	.	.	.	.
GCF_001611425.1_ASM161142v1_genomic.fna	11	78	.	.	.	.	.	.	.	.	.	.	.	.	.	.	.	100	.	100	100	100	.	.	100	100	.	.	.	.	.	.	.	.	.	.	.	.	99.17	.	.	.	100	100	100	.	.	.	.
GCF_001618305.1_ASM161830v1_genomic.fna	11	76	.	.	.	.	.	.	.	.	.	.	.	.	.	.	.	.	.	100	100	100	.	.	100	100	.	.	.	.	.	.	.	.	.	.	100	.	99.58	.	.	.	100	100	100	.	.	.	.
GCF_001640885.1_ASM164088v1_genomic.fna	16	79	.	100	.	100.00;100.00	.	.	.	100.00;100.00	.	.	.	.	.	.	.	.	.	100	100	100	.	.	100	100	.	.	.	.	.	.	.	.	.	.	100	.	100	100	100	.	100	100	100	.	.	.	.
GCF_001640905.1_ASM164090v1_genomic.fna	18	77	.	100	.	100.00;100.00	.	.	.	100.00;100.00	.	.	.	.	.	.	.	100	.	100	100	100	.	.	100	100	.	.	.	.	.	.	.	.	.	.	100	.	100	100	100	.	100	100	100	.	.	.	.
GCF_001640925.1_ASM164092v1_genomic.fna	18	77	.	100	.	100.00;100.00	.	.	.	100.00;100.00	.	.	.	.	.	.	.	100	.	100	100	100	.	.	100	100	.	.	.	.	.	.	.	.	.	.	100	.	100	100	100	.	100	100	100	.	.	.	.
GCF_001641025.1_ASM164102v1_genomic.fna	22	77	100	.	.	100.00;100.00	100	.	.	100.00;100.00	.	.	.	.	.	.	.	100	.	100	100	100	.	.	100	100	.	.	100	.	.	.	.	.	.	.	100	.	99.58	100	100	.	100	100	100	.	.	.	.
GCF_001641045.1_ASM164104v1_genomic.fna	22	78	100	.	.	100.00;100.00	100	.	.	100.00;100.00	.	.	.	.	.	.	.	100	.	100	100	100	.	.	100	100	.	.	100	.	.	.	.	.	.	.	100	.	99.58	100	100	.	100	100	100	.	.	.	99.97
GCF_001656045.1_ASM165604v1_genomic.fna	11	78	.	.	.	.	.	.	.	.	.	.	.	.	.	.	.	100	.	100	100	100	.	.	100	100	.	.	.	.	.	.	.	.	.	.	.	.	99.17	.	.	.	100	100	100	.	.	.	.
GCF_001656075.1_ASM165607v1_genomic.fna	9	83	.	.	.	.	.	.	.	.	.	.	.	.	.	.	.	.	.	.	100	100	.	.	100	100	.	.	.	.	.	.	.	.	.	.	.	.	100	.	.	.	100	100	100	.	.	.	.
GCF_001717645.1_ASM171764v3_genomic.fna	16	81	.	100	.	.	.	.	.	.	.	.	.	.	.	.	.	100	.	100	100	100	.	.	100	100	.	.	.	.	.	.	.	.	.	.	100	.	100	.	.	.	100	100	100	100.00;100.00	100	.	.
GCF_001717665.1_ASM171766v2_genomic.fna	11	78	.	.	.	.	.	.	.	.	.	.	.	.	.	.	.	100.00;100.00	.	100	100	100	.	.	100	100	.	.	.	.	.	.	.	.	.	.	.	.	99.17	.	.	.	100	100	100	.	.	.	.
GCF_001717685.1_ASM171768v3_genomic.fna	18	82	.	.	.	.	100	.	.	.	.	.	.	.	.	.	.	100.00;100.00	97.79	100	100	100	.	.	100	100	.	.	.	.	.	.	.	.	.	.	100	.	100	.	.	.	100	100	100	100	100	.	99.97
GCF_001717705.1_ASM171770v2_genomic.fna	16	80	.	.	.	.	.	.	.	.	.	.	.	.	.	.	.	100	.	100	100	100	.	.	100	100	.	100	.	.	.	.	.	.	.	.	100	.	100	.	.	.	100	100	100	100	100	.	.
GCF_001717725.1_ASM171772v2_genomic.fna	16	82	.	.	.	.	100	.	.	.	.	.	.	.	.	.	.	100	97.79	100	100	100	.	.	100	100	.	.	.	.	.	.	.	.	.	.	100	.	100	.	.	.	100	100	100	100	100	.	.
GCF_001717975.2_ASM171797v3_genomic.fna	16	82	.	.	.	.	100	.	.	.	.	.	.	.	.	.	.	100	97.79	100	100	100	.	.	100	100	.	.	.	.	.	.	.	.	.	.	.	.	99.58	.	.	.	100	100	100	100	100	.	.
GCF_001725965.1_ASM172596v1_genomic.fna	16	77	.	.	.	100.00;100.00	.	.	.	100.00;100.00	.	.	.	.	.	.	.	.	.	100	100	100	.	.	100	100	.	.	.	.	.	.	.	.	.	.	100	.	100	100	100	.	100	100	100	.	.	.	.
GCF_001735655.2_ASM173565v2_genomic.fna	16	80	.	.	.	.	.	.	.	.	.	.	.	.	.	.	.	100	.	100	100	100	.	.	100	100	.	100	.	.	.	.	.	.	.	.	100	.	100	.	.	.	100	100	100	100	100	.	.
GCF_001879545.1_ASM187954v1_genomic.fna	12	83	.	.	.	100	.	.	.	100	.	.	.	.	.	.	.	.	.	.	100	100	.	.	100	100	.	.	.	.	.	.	100	.	.	.	.	.	100	.	.	.	100	100	100	.	.	.	.
GCF_001887075.1_ASM188707v1_genomic.fna	17	63	.	100	.	100	.	.	.	100	.	.	.	.	.	.	.	100	.	.	100	99.91	.	.	100	100	.	.	.	.	.	.	.	100	.	.	100	.	99.58	.	.	.	100	100	100	.	.	.	.
GCF_001956755.1_ASM195675v1_genomic.fna	11	70	.	.	.	.	.	.	.	.	.	.	.	.	.	.	.	.	.	100	100	99.91	.	.	100	100	.	.	.	.	.	.	.	.	.	.	.	.	99.58	.	.	.	100	100	100	.	.	.	.
GCF_001975005.1_ASM197500v1_genomic.fna	20	79	.	.	.	100.00;100.00	100	.	.	100.00;100.00	.	.	.	.	.	.	.	100	97.79	100	100	100	.	.	100	100	.	.	.	.	.	.	.	.	.	.	100	.	100	100	100	.	100	100	100	100	100	.	.
GCF_001975045.1_ASM197504v1_genomic.fna	17	78	.	100	.	100.00;100.00	.	.	.	100.00;100.00	.	.	.	.	.	.	.	100	.	100	100	100	.	.	100	100	.	.	.	.	.	.	.	.	.	.	100	.	100	100	100	.	100	100	100	.	.	.	.
GCF_001986135.1_ASM198613v1_genomic.fna	15	84	.	100	.	.	.	.	.	.	.	100	.	100	.	.	.	100	.	.	100	100	.	.	100	100	.	.	.	.	.	.	.	100	.	.	100	.	100	.	.	.	100	100	100	.	.	.	.
GCF_002000565.1_ASM200056v1_genomic.fna	18	82	.	.	.	.	100	.	.	.	.	100	.	.	.	.	.	100	97.79	100	100	100	.	.	100	100	.	.	100.00;100.00	.	.	.	.	.	.	.	100	.	100	.	.	.	100	100	100	100	100	.	.
GCF_002000585.1_ASM200058v1_genomic.fna	18	82	.	.	.	.	100	.	.	.	.	100	.	.	.	.	.	100	97.79	100	100	100	.	.	100	100	.	.	100.00;100.00	.	.	.	.	.	.	.	100	.	100	.	.	.	100	100	100	100	100	.	.
GCF_002000605.1_ASM200060v1_genomic.fna	18	82	.	.	.	.	100	.	.	.	.	100	.	.	.	.	.	100	97.79	100	100	100	.	.	100	100	.	.	100.00;100.00	.	.	.	.	.	.	.	100	.	100	.	.	.	100	100	100	100	100	.	.
GCF_002000625.1_ASM200062v1_genomic.fna	17	82	.	.	.	.	100	.	.	.	.	.	.	.	.	.	.	100	97.79	100	100	100	.	.	100	100	.	.	100	.	.	.	.	.	.	.	100	.	100	.	.	.	100	100	100	100	100	.	.
GCF_002000645.1_ASM200064v1_genomic.fna	17	82	.	.	.	.	100	.	.	.	.	.	.	.	.	.	.	100	97.79	100	100	100	.	.	100	100	.	.	100	.	.	.	.	.	.	.	100	.	100	.	.	.	100	100	100	100	100	.	.
GCF_002000665.1_ASM200066v1_genomic.fna	17	82	.	.	.	.	100	.	.	.	.	.	.	.	.	.	.	100	97.79	100	100	100	.	.	100	100	.	.	100	.	.	.	.	.	.	.	100	.	100	.	.	.	100	100	100	100	100	.	.
GCF_002000685.1_ASM200068v1_genomic.fna	18	82	.	.	.	.	100	.	.	.	.	100	.	.	.	.	.	100	97.79	100	100	100	.	.	100	100	.	.	100	.	.	.	.	.	.	.	100	.	100	.	.	.	100	100	100	100	100	.	.
GCF_002000705.1_ASM200070v1_genomic.fna	17	82	.	.	.	.	100	.	.	.	.	.	.	.	.	.	.	100	97.79	100	100	100	.	.	100	100	.	.	100	.	.	.	.	.	.	.	100	.	100	.	.	.	100	100	100	100	100	.	.
GCF_002000725.1_ASM200072v1_genomic.fna	17	82	.	.	.	.	100	.	.	.	.	.	.	.	.	.	.	100	97.79	100	100	100	.	.	100	100	.	.	100	.	.	.	.	.	.	.	100	.	100	.	.	.	100	100	100	100	100	.	.
GCF_002000745.1_ASM200074v1_genomic.fna	17	82	.	.	.	.	100	.	.	.	.	.	.	.	.	.	.	100	97.79	100	100	100	.	.	100	100	.	.	100	.	.	.	.	.	.	.	100	.	100	.	.	.	100	100	100	100	100	.	.
GCF_002000765.1_ASM200076v1_genomic.fna	17	82	.	.	.	.	100	.	.	.	.	.	.	.	.	.	.	100	97.79	100	100	100	.	.	100	100	.	.	100	.	.	.	.	.	.	.	100	.	100	.	.	.	100	100	100	100	100	.	.
GCF_002000785.1_ASM200078v1_genomic.fna	17	82	.	.	.	.	100	.	.	.	.	.	.	.	.	.	.	100	97.79	100	100	100	.	.	100	100	.	.	100	.	.	.	.	.	.	.	100	.	100	.	.	.	100	100	100	100	100	.	.
GCF_002000805.1_ASM200080v1_genomic.fna	17	82	.	.	.	.	100	.	.	.	.	.	.	.	.	.	.	100	97.79	100	100	100	.	.	100	100	.	.	100	.	.	.	.	.	.	.	100	.	100	.	.	.	100	100	100	100	100	.	.
GCF_002000825.1_ASM200082v1_genomic.fna	17	82	.	.	.	.	100	.	.	.	.	.	.	.	.	.	.	100	97.79	100	100	100	.	.	100	100	.	.	100	.	.	.	.	.	.	.	100	.	100	.	.	.	100	100	100	100	100	.	.
GCF_002000845.1_ASM200084v1_genomic.fna	17	82	.	.	.	.	100	.	.	.	.	.	.	.	.	.	.	100	97.79	100	100	100	.	.	100	100	.	.	100	.	.	.	.	.	.	.	100	.	100	.	.	.	100	100	100	100	100	.	.
GCF_002000865.1_ASM200086v1_genomic.fna	18	82	.	.	.	.	100	.	.	.	.	100	.	.	.	.	.	100	97.79	100	100	100	.	.	100	100	.	.	100	.	.	.	.	.	.	.	100	.	100	.	.	.	100	100	100	100	100	.	.
GCF_002025125.1_ASM202512v1_genomic.fna	14	63	.	.	.	.	.	.	.	.	.	.	.	.	.	.	.	100	.	.	100	99.91	.	.	100	100	.	.	.	.	.	.	.	.	.	.	100	.	99.58	.	.	.	100	100	100	.	.	.	.
GCF_002025145.1_ASM202514v1_genomic.fna	9	79	.	.	.	.	.	.	.	.	.	.	.	.	.	.	.	.	.	.	100	100	.	.	100	100	.	.	.	.	.	.	.	.	.	.	.	.	99.17	.	.	.	100	100	100	.	.	.	.
GCF_002085525.1_ASM208552v1_genomic.fna	11	82	.	.	.	.	.	.	.	.	.	.	.	.	.	.	.	.	.	100	100	100	.	.	100	100	.	.	.	.	.	.	.	.	.	.	100	.	100	.	.	.	100	100	100	.	.	.	.
GCF_002088995.1_ASM208899v1_genomic.fna	11	82	.	.	.	.	.	.	.	.	.	.	.	.	.	.	.	.	.	100	100	100	.	.	100	100	.	.	.	.	.	.	.	.	.	.	100	.	100	.	.	.	100	100	100	.	.	.	.
GCF_002089035.2_ASM208903v2_genomic.fna	11	65	.	.	.	.	.	.	.	.	.	.	100	.	.	.	.	100	.	.	100	99.91	.	.	100	100	.	.	.	.	.	.	.	.	.	.	.	.	100	.	.	.	100	100	100	.	.	.	.
GCF_002202075.1_ASM220207v1_genomic.fna	10	72	.	.	.	.	.	.	.	.	.	.	.	.	.	.	.	.	.	100	100	99.91	.	.	100	100	.	.	.	.	.	.	.	.	.	.	.	.	99.58	.	.	.	100	100	100	.	.	.	.
GCF_002202095.1_ASM220209v1_genomic.fna	10	72	.	.	.	.	.	.	.	.	.	.	.	.	.	.	.	.	.	100	100	99.91	.	.	100	100	.	.	.	.	.	.	.	.	.	.	.	.	99.58	.	.	.	100	100	100	.	.	.	.
GCF_002204555.1_ASM220455v1_genomic.fna	13	73	.	.	.	.	.	.	.	.	.	.	.	.	.	.	.	100	.	100	100	100	.	.	100	100	.	.	.	.	.	.	.	.	.	.	100	.	100	.	.	.	100	100	100	.	.	.	.
GCF_002204575.1_ASM220457v1_genomic.fna	15	63	.	.	.	100	.	.	.	100	.	.	.	.	.	.	.	100	.	.	100	99.91	.	.	100	100	.	.	.	.	.	.	.	.	.	.	100	.	99.58	.	.	.	100	100	100	.	.	.	.
GCF_002209325.1_ASM220932v1_genomic.fna	11	84	100	.	.	.	.	.	.	.	.	.	.	.	.	.	.	.	.	.	100	100	.	.	100	100	.	.	.	.	.	.	100	.	.	.	.	.	100	.	.	.	100	100	100	.	.	.	.
GCF_002214665.1_ASM221466v1_genomic.fna	13	78	.	100	.	.	.	.	.	.	.	.	.	.	.	.	.	100	.	100	100	100	.	.	100	100	.	.	.	.	.	.	.	.	.	.	100	.	100	.	.	.	100	100	100	.	.	.	.
GCF_002310395.1_ASM231039v1_genomic.fna	10	81	.	.	.	.	.	.	.	.	.	.	.	.	.	.	.	.	.	100	100	100	.	.	100	100	.	.	.	.	.	.	.	.	.	.	.	.	99.17	.	.	.	100	100	100	.	.	.	.
GCF_002310435.1_ASM231043v1_genomic.fna	10	81	.	.	.	.	.	.	.	.	.	.	.	.	.	.	.	.	.	100	100	100	.	.	100	100	.	.	.	.	.	.	.	.	.	.	.	.	99.17	.	.	.	100	100	100	.	.	.	.
GCF_002355355.1_ASM235535v1_genomic.fna	11	80	.	.	.	.	.	.	.	.	.	.	.	.	.	.	.	.	.	100	100	100	.	.	100	100	.	.	.	.	.	.	.	.	.	.	100	.	100	.	.	.	100	100	100	.	.	.	.
GCF_002356675.1_ASM235667v1_genomic.fna	14	81	100	.	.	.	.	.	.	.	.	.	.	.	.	.	.	100	.	100	100	100	.	.	100	100	.	.	.	.	.	.	.	.	.	.	100	.	100	.	.	.	100	100	100	.	.	.	.
GCF_002442975.1_ASM244297v1_genomic.fna	14	79	.	.	.	.	100	.	100	.	99.87	.	.	.	.	.	.	.	.	.	100	100	.	100	100	100	.	.	.	.	.	.	.	.	.	.	100	.	99.58	.	.	.	100	100	100	.	.	.	.
GCF_002633765.1_ASM263376v1_genomic.fna	9	75	.	.	.	.	.	.	.	.	.	.	.	.	.	.	.	.	.	.	99.93	99.91	.	.	100	100	.	.	.	.	.	.	.	.	.	.	.	.	100	.	.	.	100	100	100	.	.	.	.
GCF_002633785.1_ASM263378v1_genomic.fna	11	72	.	.	.	.	.	.	.	.	.	.	.	.	.	.	.	99.88	.	100	100	99.91	.	.	100	100	.	.	.	.	.	.	.	.	.	.	.	.	99.58	.	.	.	100	100	100	.	.	.	.
GCF_002633805.1_ASM263380v1_genomic.fna	13	79	.	.	.	.	.	.	.	.	.	.	.	.	.	.	.	.	.	100	100	100	.	.	100	100	.	.	.	.	.	.	.	.	.	.	.	.	99.17	.	.	.	100	100	100	100	100	.	.
GCF_002633825.1_ASM263382v1_genomic.fna	10	87	.	.	.	.	.	.	.	.	.	.	.	.	.	.	.	100	.	.	100	100	.	.	100	100	.	.	.	.	.	.	.	.	.	.	.	.	99.17	.	.	.	100	100	100	.	.	.	.
GCF_002633845.1_ASM263384v1_genomic.fna	9	74	.	.	.	.	.	.	.	.	.	.	.	.	.	.	.	.	.	.	100	100	.	.	100	100	.	.	.	.	.	.	.	.	.	.	.	.	100	.	.	.	100	100	100	.	.	.	.
GCF_002633865.1_ASM263386v1_genomic.fna	11	76	.	.	.	.	.	.	.	.	.	.	.	.	.	.	.	100	.	100	100	100	.	.	100	100	.	.	.	.	.	.	.	.	.	.	.	.	99.17	.	.	.	100	100	100	.	.	.	.
GCF_002786465.1_ASM278646v1_genomic.fna	10	79	.	.	.	.	.	.	.	.	.	.	.	.	.	.	.	.	.	100	100	100	.	.	100	100	.	.	.	.	.	.	.	.	.	.	.	.	99.17	.	.	.	100	100	100	.	.	.	.
GCF_002786535.1_ASM278653v1_genomic.fna	10	67	.	.	.	.	.	.	.	.	.	.	.	.	.	.	.	100	.	.	99.93	99.91	.	.	100	100	.	.	.	.	.	.	.	.	.	.	.	.	99.17	.	.	.	100	100	100	.	.	.	.
GCF_002795285.1_ASM279528v1_genomic.fna	11	91	.	.	.	.	.	.	.	.	.	.	.	.	.	.	.	100	.	.	100	100	.	.	100	100	.	.	.	.	.	.	.	.	.	.	100	.	100	.	.	.	100	100	100	.	.	.	.
GCF_002803885.1_ASM280388v1_genomic.fna	14	72	100	.	.	.	.	.	.	.	.	.	.	.	.	.	.	100	.	.	100	99.91	.	.	100	100	.	.	.	.	.	.	.	.	.	.	100	.	99.58	100	100	.	100	100	100	.	.	.	.
GCF_002850395.1_ASM285039v1_genomic.fna	10	72	.	.	.	.	.	.	.	.	.	.	.	.	.	.	.	.	.	100	100	100	.	.	100	100	.	.	.	.	.	.	.	.	.	.	.	.	99.17	.	.	.	100	100	100	.	.	.	.
GCF_002850415.1_ASM285041v1_genomic.fna	10	73	.	.	.	.	.	.	.	.	.	.	.	.	.	.	.	.	.	100	100	100	.	.	100	100	.	.	.	.	.	.	.	.	.	.	.	.	99.17	.	.	.	100	100	100	.	.	.	.
GCF_002952015.1_ASM295201v1_genomic.fna	10	75	.	.	.	.	.	.	.	.	.	.	.	.	.	.	.	.	.	100	100	100	.	.	100	100	.	.	.	.	.	.	.	.	.	.	.	.	99.17	.	.	.	100	100	100	.	.	.	.
GCF_003010875.1_ASM301087v1_genomic.fna	12	78	99.44	.	.	.	.	.	.	.	99.87	.	.	.	.	.	.	100	.	.	100	100	.	.	100	100	.	.	.	.	.	.	.	.	.	.	.	.	99.17	.	.	.	100	100	100	.	.	.	.
GCF_003031425.1_ASM303142v1_genomic.fna	11	69	.	.	.	.	.	.	.	.	.	.	.	.	.	.	.	100	.	100	100	99.91	.	.	100	100	.	.	.	.	.	.	.	.	.	.	.	.	99.58	.	.	.	100	100	100	.	.	.	.
GCF_003031485.1_ASM303148v1_genomic.fna	11	81	.	.	.	.	.	.	.	.	.	.	.	.	.	.	.	.	.	100	100	100	.	.	97.58	100	.	.	.	.	.	.	.	.	.	.	100	.	100	.	.	.	100	100	100	.	.	.	.
GCF_003073395.1_ASM307339v1_genomic.fna	11	82	.	.	.	.	.	.	.	.	.	.	.	.	.	.	.	.	.	100	100	100	.	.	100	100	.	.	.	.	.	.	.	.	.	.	100	.	100	.	.	.	100	100	100	.	.	.	.
GCF_003073415.1_ASM307341v1_genomic.fna	11	79	.	.	.	.	.	.	.	.	.	.	.	.	.	.	.	.	.	100	100	100	.	.	100	100	.	.	.	.	.	.	.	.	.	.	100	.	100	.	.	.	100	100	100	.	.	.	.
GCF_003073435.1_ASM307343v1_genomic.fna	11	82	.	.	.	.	.	.	.	.	.	.	.	.	.	.	.	.	.	100	100	100	.	.	100	100	.	.	.	.	.	.	.	.	.	.	100	.	100	.	.	.	100	100	100	.	.	.	.
GCF_003111725.1_ASM311172v1_genomic.fna	15	81	.	.	.	.	.	.	.	.	.	100	.	.	.	.	.	100	.	100	100	100	.	.	100	100	.	100	.	.	.	.	.	.	.	.	100	.	100	.	.	.	100	100	100	.	.	.	.
GCF_003111745.1_ASM311174v1_genomic.fna	20	63	.	.	100	.	.	.	.	.	.	100	.	.	.	.	.	100	.	.	100	99.91	.	.	100	100	99.9	.	100	.	100	.	.	.	.	100	100	.	99.58	.	.	.	100	100	100	.	.	.	.
GCF_003184985.1_ASM318498v1_genomic.fna	9	64	.	.	.	.	.	.	.	.	.	.	.	.	.	.	.	.	.	.	99.93	99.91	.	.	100	100	.	.	.	.	.	.	.	.	.	.	.	.	99.17	.	.	.	100	100	100	.	.	.	.
GCF_003185005.1_ASM318500v1_genomic.fna	9	64	.	.	.	.	.	.	.	.	.	.	.	.	.	.	.	.	.	.	99.93	99.91	.	.	100	100	.	.	.	.	.	.	.	.	.	.	.	.	99.17	.	.	.	100	100	100	.	.	.	.
GCF_003186105.1_ASM318610v1_genomic.fna	10	75	.	.	.	.	.	.	.	.	.	.	.	.	.	.	.	100.00;100.00	.	.	100	100	.	.	100	100	.	.	.	.	.	.	.	.	.	.	.	.	99.17	.	.	.	100	100	100	.	.	.	.
GCF_003186125.1_ASM318612v1_genomic.fna	10	70	.	.	.	.	.	.	.	.	.	.	.	.	.	.	.	100	.	.	100	100	.	.	100	100	.	.	.	.	.	.	.	.	.	.	.	.	99.17	.	.	.	100	100	100	.	.	.	.
GCF_003194405.1_ASM319440v1_genomic.fna	11	77	.	.	.	.	.	.	.	.	.	.	.	.	.	.	.	.	.	100	100	100	.	.	100	100	.	.	.	.	.	.	.	.	.	.	100	.	100	.	.	.	100	100	100	.	.	.	.
GCF_003342735.1_ASM334273v1_genomic.fna	13	78	.	100	.	.	.	.	.	.	.	.	.	.	.	.	.	100	.	100	100	100	.	.	100	100	.	.	.	.	.	.	.	.	.	.	100	.	100	.	.	.	100	100	100	.	.	.	.
GCF_003342775.1_ASM334277v1_genomic.fna	13	77	.	100	.	.	.	.	.	.	.	.	.	.	.	.	.	100.00;100.00	.	100	100	100	.	.	100	100	.	.	.	.	.	.	.	.	.	.	100	.	100	.	.	.	100	100	100	.	.	.	.
GCF_003347055.1_ASM334705v1_genomic.fna	11	78	.	.	.	.	.	.	.	.	.	.	.	.	.	.	.	100	.	100	100	100	.	.	100	100	.	.	.	.	.	.	.	.	.	.	.	.	99.17	.	.	.	100	100	100	.	.	.	.
GCF_003351925.1_ASM335192v1_genomic.fna	16	77	.	.	.	100.00;100.00	.	.	.	100.00;100.00	.	.	.	.	.	.	.	.	.	100	100	100	.	.	100	100	.	.	.	.	.	.	.	.	.	.	100	.	100	100	100	.	100	100	100	.	.	.	.
GCF_003354545.1_ASM335454v1_genomic.fna	11	80	.	.	.	.	.	.	.	.	.	.	.	.	.	.	.	100	.	100	100	100	.	.	100	100	.	.	.	.	.	.	.	.	.	.	.	.	99.17	.	.	.	100	100	100	.	.	.	.
GCF_003354565.1_ASM335456v1_genomic.fna	19	76	100	.	.	100.00;100.00	100	.	.	100.00;100.00	.	.	.	.	.	.	.	100	100	100	100	100	.	100	100	100	.	.	.	.	.	.	.	.	.	.	100	.	100	.	.	.	100	100	100	.	.	.	.
GCF_003354585.1_ASM335458v1_genomic.fna	19	76	100	.	.	100.00;100.00	100	.	.	100.00;100.00	.	.	.	.	.	.	.	100	100	100	100	100	.	100	100	100	.	.	.	.	.	.	.	.	.	.	100	.	100	.	.	.	100	100	100	.	.	.	.
GCF_003354605.1_ASM335460v1_genomic.fna	10	81	.	.	.	.	.	.	.	.	.	.	.	.	.	.	.	.	.	100	100	100	.	.	100	100	.	.	.	.	.	.	.	.	.	.	.	.	99.17	.	.	.	100	100	100	.	.	.	.
GCF_003354625.1_ASM335462v1_genomic.fna	11	69	.	.	.	.	.	.	.	.	.	.	.	.	.	.	.	100	.	100	100	99.91	.	.	100	100	.	.	.	.	.	.	.	.	.	.	.	.	99.58	.	.	.	100	100	100	.	.	.	.
GCF_003354645.1_ASM335464v1_genomic.fna	10	81	.	.	.	.	.	.	.	.	.	.	.	.	.	.	.	.	.	100	100	100	.	.	100	100	.	.	.	.	.	.	.	.	.	.	.	.	99.17	.	.	.	100	100	100	.	.	.	.
GCF_003354665.1_ASM335466v1_genomic.fna	17	77	100	.	.	.	100	.	.	.	.	.	.	.	.	.	.	.	100	100	100	100	.	100	100	100	.	.	.	.	.	.	.	.	.	.	100	.	99.17	.	.	.	100	100	100	.	.	.	.
GCF_003354685.1_ASM335468v1_genomic.fna	11	72	.	.	.	.	.	.	.	.	.	.	.	.	.	.	.	100	.	100	100	99.91	.	.	100	100	.	.	.	.	.	.	.	.	.	.	.	.	99.58	.	.	.	100	100	100	.	.	.	.
GCF_003354705.1_ASM335470v1_genomic.fna	19	76	100	.	.	100.00;100.00	100	.	.	100.00;100.00	.	.	.	.	.	.	.	100	100	100	100	100	.	100	100	100	.	.	.	.	.	.	.	.	.	.	100	.	100	.	.	.	100	100	100	.	.	.	.
GCF_003354725.1_ASM335472v1_genomic.fna	11	69	.	.	.	.	.	.	.	.	.	.	.	.	.	.	.	100	.	100	100	99.91	.	.	100	100	.	.	.	.	.	.	.	.	.	.	.	.	99.58	.	.	.	100	100	100	.	.	.	.
GCF_003354745.1_ASM335474v1_genomic.fna	11	69	.	.	.	.	.	.	.	.	.	.	.	.	.	.	.	100	.	100	100	99.91	.	.	100	100	.	.	.	.	.	.	.	.	.	.	.	.	99.58	.	.	.	100	100	100	.	.	.	.
GCF_003354765.1_ASM335476v1_genomic.fna	19	76	100	.	.	100.00;100.00	100	.	.	100.00;100.00	.	.	.	.	.	.	.	100	100	100	100	100	.	100	100	100	.	.	.	.	.	.	.	.	.	.	100	.	100	.	.	.	100	100	100	.	.	.	.
GCF_003354785.1_ASM335478v1_genomic.fna	11	72	.	.	.	.	.	.	.	.	.	.	.	.	.	.	.	100	.	100	100	99.91	.	.	100	100	.	.	.	.	.	.	.	.	.	.	.	.	99.58	.	.	.	100	100	100	.	.	.	.
GCF_003354805.1_ASM335480v1_genomic.fna	10	80	.	.	.	.	.	.	.	.	.	.	.	.	.	.	.	.	.	100	100	100	.	.	100	100	.	.	.	.	.	.	.	.	.	.	.	.	99.17	.	.	.	100	100	100	.	.	.	.
GCF_003354865.1_ASM335486v1_genomic.fna	11	77	.	.	.	.	.	.	.	.	.	.	.	.	.	.	.	100	.	100	100	100	.	.	100	100	.	.	.	.	.	.	.	.	.	.	.	.	99.17	.	.	.	100	100	100	.	.	.	.
GCF_003354885.1_ASM335488v1_genomic.fna	10	82	.	.	.	.	.	.	.	.	.	.	.	.	.	.	.	.	.	100	100	100	.	.	100	100	.	.	.	.	.	.	.	.	.	.	.	.	99.17	.	.	.	100	100	100	.	.	.	.
GCF_003354905.1_ASM335490v1_genomic.fna	11	81	.	.	.	.	.	.	.	.	.	.	.	.	.	.	.	100	.	100	100	100	.	.	100	100	.	.	.	.	.	.	.	.	.	.	.	.	99.17	.	.	.	100	100	100	.	.	.	.
GCF_003354925.1_ASM335492v1_genomic.fna	11	77	.	.	.	.	.	.	.	.	.	.	.	.	.	.	.	100	.	100	100	100	.	.	100	100	.	.	.	.	.	.	.	.	.	.	.	.	99.17	.	.	.	100	100	100	.	.	.	.
GCF_003354945.1_ASM335494v1_genomic.fna	18	77	100	.	.	.	100	.	.	.	.	.	.	.	.	.	.	100	100	100	100	100	.	100	100	100	.	.	.	.	.	.	.	.	.	.	100	.	99.17	.	.	.	100	100	100	.	.	.	.
GCF_003354965.1_ASM335496v1_genomic.fna	18	77	100	.	.	.	100	.	.	.	.	.	.	.	.	.	.	100	100	100	100	100	.	100	100	100	.	.	.	.	.	.	.	.	.	.	100	.	99.17	.	.	.	100	100	100	.	.	.	.
GCF_003354985.1_ASM335498v1_genomic.fna	19	76	100	.	.	100.00;100.00	100	.	.	100.00;100.00	.	.	.	.	.	.	.	100	100	100	100	100	.	100	100	100	.	.	.	.	.	.	.	.	.	.	100	.	100	.	.	.	100	100	100	.	.	.	.
GCF_003394105.1_ASM339410v1_genomic.fna	18	77	.	100	.	100.00;100.00	.	.	.	100.00;100.00	.	.	.	.	.	.	.	100	.	100	100	100	.	.	100	100	.	.	.	.	.	.	.	.	.	.	100	.	99.17	100	100	.	100	100	100	.	.	.	.
GCF_003425835.1_ASM342583v1_genomic.fna	11	81	.	.	.	.	.	.	.	.	.	.	.	.	.	.	.	100	.	100	100	100	.	.	100	100	.	.	.	.	.	.	.	.	.	.	.	.	99.17	.	.	.	100	100	100	.	.	.	.
GCF_003425885.1_ASM342588v1_genomic.fna	11	81	.	.	.	.	.	.	.	.	.	.	.	.	.	.	.	100	.	100	100	100	.	.	100	100	.	.	.	.	.	.	.	.	.	.	.	.	99.17	.	.	.	100	100	100	.	.	.	.
GCF_003426145.1_ASM342614v1_genomic.fna	11	79	.	.	.	.	.	.	.	.	.	.	.	.	.	.	.	100	.	100	100	100	.	.	100	100	.	.	.	.	.	.	.	.	.	.	.	.	99.17	.	.	.	99.93	98.33	100	.	.	.	.
GCF_003431365.1_ASM343136v1_genomic.fna	16	74	.	100	.	100.00;100.00	.	.	.	100.00;100.00	.	.	.	.	.	.	.	.	.	100	100	100	.	.	100	100	.	.	.	.	.	.	.	.	.	.	100	.	100	100	100	.	100	100	100	.	.	.	.
GCF_003432345.1_ASM343234v1_genomic.fna	20	74	100	100	100	.	.	.	.	.	.	100	.	.	.	.	.	100.00;100.00	.	100	100	100	.	.	100	100	.	.	100	.	100	.	.	.	.	100	100	.	100	.	.	.	100	100	100	.	.	.	.
GCF_003432365.1_ASM343236v1_genomic.fna	19	74	100	100	100	.	.	.	.	.	.	.	.	.	.	.	.	100.00;100.00	.	100	100	100	.	.	100	100	.	.	100	.	100	.	.	.	.	100	100	.	100	.	.	.	100	100	100	.	.	.	.
GCF_003490125.1_ASM349012v1_genomic.fna	10	80	.	.	.	.	.	.	.	.	.	.	.	.	.	.	.	.	.	100	100	99.91	.	.	100	100	.	.	.	.	.	.	.	.	.	.	.	.	100	.	.	.	100	100	100	.	.	.	.
GCF_003595365.1_ASM359536v1_genomic.fna	16	82	.	.	.	.	100	.	.	.	.	.	.	.	.	.	.	100	97.79	100	100	100	.	.	100	100	.	.	.	.	.	.	.	.	.	.	100	.	100	.	.	.	100	100	100	100	100	.	.
GCF_003595385.1_ASM359538v1_genomic.fna	16	82	.	.	.	.	100	.	.	.	.	.	.	.	.	.	.	100	97.79	100	100	100	.	.	100	100	.	.	.	.	.	.	.	.	.	.	100	.	100	.	.	.	100	100	100	100	100	.	.
GCF_003595405.1_ASM359540v1_genomic.fna	17	82	.	.	.	.	100	.	.	.	.	.	.	.	.	.	.	100	97.79	100	100	100	.	.	100	100	.	.	100	.	.	.	.	.	.	.	100	.	100	.	.	.	100	100	100	100	100	.	.
GCF_003595425.1_ASM359542v1_genomic.fna	18	82	.	.	.	.	100	.	.	.	.	100	.	.	.	.	.	100	97.79	100	100	100	.	.	100	100	.	.	100.00;100.00	.	.	.	.	.	.	.	100	.	100	.	.	.	100	100	100	100	100	.	.
GCF_003595445.1_ASM359544v1_genomic.fna	18	82	.	.	.	.	100	.	.	.	.	100	.	.	.	.	.	100	97.79	100	100	100	.	.	100	100	.	.	100.00;100.00	.	.	.	.	.	.	.	100	.	100	.	.	.	100	100	100	100	100	.	.
GCF_003595465.1_ASM359546v1_genomic.fna	17	82	.	.	.	.	100	.	.	.	.	.	.	.	.	.	.	100	97.79	100	100	100	.	.	100	100	.	.	100	.	.	.	.	.	.	.	100	.	100	.	.	.	100	100	100	100	100	.	.
GCF_003595485.1_ASM359548v1_genomic.fna	16	82	.	.	.	.	100	.	.	.	.	.	.	.	.	.	.	100	.	100	100	100	.	.	100	100	.	.	100	.	.	.	.	.	.	.	100	.	100	.	.	.	100	100	100	100	100	.	.
GCF_003595505.1_ASM359550v1_genomic.fna	18	82	.	.	.	.	100	.	.	.	.	100	.	.	.	.	.	100	97.79	100	100	100	.	.	100	100	.	.	100.00;100.00	.	.	.	.	.	.	.	100	.	100	.	.	.	100	100	100	100	100	.	.
GCF_003609855.1_ASM360985v1_genomic.fna	9	75	.	.	.	.	.	.	.	.	.	.	.	.	.	.	.	.	.	.	100	99.91	.	.	100	100	.	.	.	.	.	.	.	.	.	.	.	.	99.17	.	.	.	100	100	100	.	.	.	.
GCF_003609895.1_ASM360989v1_genomic.fna	10	82	.	.	.	.	.	.	.	.	.	.	.	.	.	.	.	100	.	.	100	100	.	.	100	100	.	.	.	.	.	.	.	.	.	.	.	.	99.17	.	.	.	100	100	100	.	.	.	.
GCF_003609915.1_ASM360991v1_genomic.fna	10	82	.	.	.	.	.	.	.	.	.	.	.	.	.	.	.	100	.	.	100	100	.	.	100	100	.	.	.	.	.	.	.	.	.	.	.	.	99.17	.	.	.	100	100	100	.	.	.	.
GCF_003827735.1_ASM382773v1_genomic.fna	13	78	.	.	.	.	.	.	.	.	.	.	.	.	.	.	.	.	.	.	100	100	.	.	97.58	99.85	.	.	.	.	.	.	.	.	.	.	100	.	99.17	99.46	100	.	100	100	100	.	.	.	.
GCF_003945405.1_ASM394540v1_genomic.fna	14	81	100	.	.	100	.	.	.	100	.	.	.	.	.	.	.	.	.	100	100	100	.	.	100	100	.	.	.	.	.	.	.	.	.	.	.	.	99.58	.	.	.	100	100	100	.	.	.	.
GCF_003945425.1_ASM394542v1_genomic.fna	17	79	100	.	.	100.00;100.00	.	.	.	100.00;100.00	.	.	.	.	.	.	.	.	.	100	100	100	.	.	100	100	.	.	.	.	.	.	.	.	.	.	100	.	99.58	100	100	.	100	100	100	.	.	.	.
GCF_003952625.1_ASM395262v1_genomic.fna	12	88	.	.	.	100	.	.	.	100	.	.	.	.	.	.	.	.	.	.	100	100	.	.	100	100	.	.	.	.	.	.	100	.	.	.	.	.	100	.	.	.	100	100	100	.	.	.	.
GCF_003991015.1_ASM399101v1_genomic.fna	17	73	.	100	.	100.00;99.87;99.62	.	.	.	99.59;100.00;99.86	.	.	.	.	.	.	.	100	.	100	100	100	.	.	100	100	.	.	.	.	.	.	.	.	.	.	100	.	100	100	100	.	100	100	100	.	.	.	.
GCF_004118995.1_ASM411899v1_genomic.fna	11	82	.	.	.	.	.	.	.	.	.	.	.	.	.	.	.	.	.	100	100	100	.	.	100	100	.	.	.	.	.	.	.	.	.	.	100	.	100	.	.	.	100	100	100	.	.	.	.
GCF_004136235.1_ASM413623v1_genomic.fna	12	75	100	.	.	.	.	.	.	.	.	.	.	.	.	.	.	.	.	100	100	100	.	.	100	100	.	.	.	.	.	.	.	.	.	.	100	.	100	.	.	.	100	100	100	.	.	.	.
GCF_004136255.1_ASM413625v1_genomic.fna	20	76	100	.	.	100	100	.	.	100	.	.	.	.	.	.	.	100	.	100	100	100	.	.	100	100	.	.	100	.	.	.	.	.	.	.	100	.	100	100	100	.	100	100	100	.	.	.	.
GCF_004136655.1_ASM413665v1_genomic.fna	19	74	100	100	100	.	.	.	.	.	.	.	.	.	.	.	.	100.00;100.00	.	100	100	100	.	.	100	100	.	.	100	.	100	.	.	.	.	100	100	.	100	.	.	.	100	100	100	.	.	.	.
GCF_004153345.1_ASM415334v1_genomic.fna	18	75	100	.	.	.	100	.	.	.	.	.	.	.	.	.	.	100.00;100.00	97.79	100	100	100	.	.	100	100	.	.	100.00;100.00	.	.	.	.	.	.	.	100	.	99.58	.	.	.	100	100	100	100	100	.	.
GCF_004153365.1_ASM415336v1_genomic.fna	13	69	100	.	.	.	.	.	.	.	.	.	.	.	.	.	.	100.00;99.76	.	.	99.93	99.91	.	.	100	100	.	100	.	.	.	.	.	.	.	.	100	.	100	.	.	.	100	100	100	.	.	.	.
GCF_004193875.1_ASM419387v1_genomic.fna	10	80	.	.	.	.	.	.	.	.	.	.	.	.	.	.	.	.	.	100	100	100	.	.	100	100	.	.	.	.	.	.	.	.	.	.	.	.	99.17	.	.	.	100	100	100	.	.	.	.
GCF_004193895.1_ASM419389v1_genomic.fna	10	76	.	.	.	.	.	.	.	.	.	.	.	.	.	.	.	.	.	100	100	100	.	.	100	100	.	.	.	.	.	.	.	.	.	.	.	.	99.17	.	.	.	100	100	100	.	.	.	.
GCF_004208595.1_ASM420859v1_genomic.fna	17	78	.	100	.	100.00;100.00	.	.	.	100.00;100.00	.	.	.	.	.	.	.	100	.	100	100	100	.	.	100	100	.	.	.	.	.	.	.	.	.	.	100	.	100	100	100	.	100	100	100	.	.	.	.
GCF_004421085.1_ASM442108v1_genomic.fna	11	73	.	.	.	.	.	.	.	.	.	.	.	.	.	.	.	100	.	100	100	99.91	.	.	100	100	.	.	.	.	.	.	.	.	.	.	.	.	99.58	.	.	.	100	100	100	.	.	.	.
GCF_004614295.1_ASM461429v1_genomic.fna	11	82	.	.	.	.	.	.	.	.	.	.	.	.	.	.	.	.	.	100	100	100	.	.	100	100	.	.	.	.	.	.	.	.	.	.	100	.	100	.	.	.	100	100	100	.	.	.	.
GCF_004614315.1_ASM461431v1_genomic.fna	11	82	.	.	.	.	.	.	.	.	.	.	.	.	.	.	.	.	.	100	100	100	.	.	100	100	.	.	.	.	.	.	.	.	.	.	99.95	.	100	.	.	.	100	100	100	.	.	.	.
GCF_004771515.1_ASM477151v1_genomic.fna	10	80	.	.	.	.	.	.	.	.	.	.	.	.	.	.	.	.	.	100	100	99.91	.	.	100	100	.	.	.	.	.	.	.	.	.	.	.	.	100	.	.	.	100	100	100	.	.	.	.
GCF_004771975.1_ASM477197v1_genomic.fna	9	77	.	.	.	.	.	.	.	.	.	.	.	.	.	.	.	.	.	.	100	100	.	.	100	100	.	.	.	.	.	.	.	.	.	.	.	.	99.17	.	.	.	100	100	100	.	.	.	.
GCF_004772055.1_ASM477205v1_genomic.fna	9	75	.	.	.	.	.	.	.	.	.	.	.	.	.	.	.	.	.	.	100	100	.	.	100	100	.	.	.	.	.	.	.	.	.	.	.	.	100	.	.	.	100	100	100	.	.	.	.
GCF_004785995.1_ASM478599v1_genomic.fna	12	79	.	100	.	.	.	.	.	.	.	.	.	.	.	.	.	.	.	100	100	100	.	.	100	100	.	.	.	.	.	.	.	.	.	.	100	.	99.17	.	.	.	100	100	100	.	.	.	.
GCF_005705815.1_ASM570581v1_genomic.fna	18	75	100	.	.	.	100	.	.	.	.	.	.	.	.	.	.	100.00;100.00	97.79	100	100	100	.	.	100	100	.	.	100	.	.	.	.	.	.	.	100	.	99.58	.	.	.	100	100	100	100	100	.	.
GCF_005707015.1_ASM570701v1_genomic.fna	18	75	100	.	.	.	100	.	.	.	.	.	.	.	.	.	.	100.00;100.00	97.79	100	100	100	.	.	100	100	.	.	100	.	.	.	.	.	.	.	100	.	99.58	.	.	.	100	100	100	100	100	.	.
GCF_005707215.1_ASM570721v1_genomic.fna	13	77	100	.	.	.	.	.	.	.	.	.	.	.	.	.	.	.	.	100	100	100	.	.	100	100	.	.	100	.	.	.	.	.	.	.	100	.	99.58	.	.	.	100	100	100	.	.	.	.
GCF_005707335.1_ASM570733v1_genomic.fna	17	72	.	.	.	.	100	.	.	.	.	.	.	.	.	.	.	100.00;100.00	97.79	100	100	100	.	.	100	100	.	.	100	.	.	.	.	.	.	.	100	.	99.58	.	.	.	100	100	100	100	100	.	.
GCF_005885975.1_ASM588597v1_genomic.fna	15	81	.	.	.	.	.	.	.	.	.	.	.	.	.	.	.	.	.	100	100	100	.	.	100	100	.	.	.	.	.	.	.	100	.	.	100	.	100	.	.	.	100	100	100	100	100	.	.
GCF_005889995.1_ASM588999v1_genomic.fna	19	79	.	.	.	.	100	.	.	.	.	100	.	.	.	.	.	100.00;100.00	97.79	100	100	100	.	.	100	100	.	.	100	.	.	.	.	.	.	.	100	.	99.17	.	.	.	100	100	100	100	100	.	99.97
GCF_005890015.1_ASM589001v1_genomic.fna	17	78	.	.	.	100.00;100.00	.	.	.	100.00;100.00	.	.	.	.	.	.	.	100	.	100	100	100	.	.	100	100	.	.	.	.	.	.	.	.	.	.	100	.	99.58	100	100	.	100	100	100	.	.	.	.
GCF_005890035.1_ASM589003v1_genomic.fna	17	78	.	100	.	100.00;100.00	.	.	.	100.00;100.00	.	.	.	.	.	.	.	100	.	100	100	100	.	.	100	100	.	.	.	.	.	.	.	.	.	.	100	.	100	100	100	.	100	100	100	.	.	.	.
GCF_005931015.2_ASM593101v2_genomic.fna	9	67	.	.	.	.	.	.	.	.	.	.	.	.	.	.	.	.	.	.	100	99.91	.	.	100	100	.	.	.	.	.	.	.	.	.	.	.	.	100	.	.	.	100	100	100	.	.	.	.
GCF_005931055.2_ASM593105v2_genomic.fna	13	63	99.44	.	.	.	.	.	.	.	99.87	.	.	.	.	.	.	100	.	.	100	99.91	.	.	100	100	.	.	.	.	.	.	.	.	.	.	.	.	100	.	.	.	100	100	100	.	.	.	.
GCF_005954685.1_ASM595468v1_genomic.fna	17	78	.	100	.	100.00;100.00	.	.	.	100.00;100.00	.	.	.	.	.	.	.	100	.	100	100	100	.	.	100	100	.	.	.	.	.	.	.	.	.	.	100	.	100	100	100	.	100	100	100	.	.	.	.
GCF_006088835.1_ASM608883v1_genomic.fna	19	81	100	.	.	100.00;100.00	.	.	.	100.00;100.00	.	.	.	.	.	.	.	99.88	.	100	100	100	.	.	100	100	.	.	.	.	.	.	100	.	.	.	100	.	100	100	100	.	100	100	100	.	.	.	.
GCF_006158985.1_ASM615898v1_genomic.fna	15	78	.	.	.	.	100	.	.	.	99.87	.	.	.	.	.	.	100	.	.	100	100	.	100	100	100	.	.	.	.	.	.	.	.	.	.	100	.	100	.	.	.	100	100	100	.	.	.	.
GCF_007185035.1_ASM718503v1_genomic.fna	18	84	100	100	.	.	.	.	.	.	.	.	.	.	.	.	96.53	100.00;99.76	.	.	100	100	.	.	100	100	.	.	.	.	.	.	.	.	.	.	100	100	100	100	100	.	100	100	100	.	.	.	.
GCF_007410625.1_ASM741062v1_genomic.fna	17	78	.	.	.	100.00;100.00	.	.	.	100.00;100.00	.	.	.	.	.	.	.	100	.	100	100	100	.	.	100	100	.	.	.	.	.	.	.	.	.	.	100	.	99.58	100	100	.	100	100	100	.	.	.	.
GCF_007726325.1_ASM772632v1_genomic.fna	12	63	.	.	.	.	.	.	.	.	.	.	.	.	.	.	.	100	.	.	100	99.91	.	.	100	100	.	.	.	.	.	.	.	.	.	.	.	.	100	.	.	.	100	100	100	.	.	.	.
GCF_007726465.1_ASM772646v1_genomic.fna	9	80	.	.	.	.	.	.	.	.	.	.	.	.	.	.	.	.	.	.	100	100	.	.	100	100	.	.	.	.	.	.	.	.	.	.	.	.	100	.	.	.	100	100	100	.	.	.	.
GCF_007726495.1_ASM772649v1_genomic.fna	10	74	.	.	.	.	.	.	.	.	.	.	.	.	.	.	.	.	.	100	100	100	.	.	100	100	.	.	.	.	.	.	.	.	.	.	.	.	99.17	.	.	.	100	100	100	.	.	.	.
GCF_007726525.1_ASM772652v1_genomic.fna	10	75	.	.	.	.	.	.	.	.	.	.	.	.	.	.	.	.	.	100	100	100	.	.	100	100	.	.	.	.	.	.	.	.	.	.	.	.	99.17	.	.	.	100	100	100	.	.	.	.
GCF_007726545.1_ASM772654v1_genomic.fna	10	75	.	.	.	.	.	.	.	.	.	.	.	.	.	.	.	.	.	100	100	100	.	.	100	100	.	.	.	.	.	.	.	.	.	.	.	.	99.17	.	.	.	100	100	100	.	.	.	.
GCF_007726565.1_ASM772656v1_genomic.fna	10	76	.	.	.	.	.	.	.	.	.	.	.	.	.	.	.	.	.	100	100	100	.	.	100	100	.	.	.	.	.	.	.	.	.	.	.	.	99.17	.	.	.	100	100	100	.	.	.	.
GCF_007813675.1_ASM781367v1_genomic.fna	10	82	.	.	.	.	.	.	.	.	.	.	.	.	.	.	.	100	.	.	100	100	.	.	100	100	.	.	.	.	.	.	.	.	.	.	.	.	99.17	.	.	.	100	100	100	.	.	.	.
GCF_007826355.1_ASM782635v1_genomic.fna	11	78	.	.	.	.	.	.	.	.	.	.	.	.	.	.	.	100	.	100	100	100	.	.	100	100	.	.	.	.	.	.	.	.	.	.	.	.	100	.	.	.	100	100	100	.	.	.	.
GCF_007954445.1_ASM795444v1_genomic.fna	11	81	.	.	.	.	.	.	.	.	.	.	.	.	.	.	.	.	.	100	100	100	.	.	100	100	.	.	.	.	.	.	.	.	.	.	100	.	100	.	.	.	100	100	100	.	.	.	.
GCF_007954465.1_ASM795446v1_genomic.fna	11	81	.	.	.	.	.	.	.	.	.	.	.	.	.	.	.	.	.	100	100	100	.	.	100	100	.	.	.	.	.	.	.	.	.	.	100	.	100	.	.	.	100	100	100	.	.	.	.
GCF_008244705.1_ASM824470v1_genomic.fna	12	82	.	.	.	.	.	.	.	.	.	.	.	.	.	.	.	.	.	100	100	100	.	.	100	100	.	.	.	.	.	.	.	.	.	.	100	.	100	.	.	.	100	100	100	.	.	.	.
GCF_008329865.1_ASM832986v1_genomic.fna	16	81	.	.	.	.	100	.	.	.	.	.	.	.	.	.	.	100	97.79	100	100	100	.	.	100	100	.	.	.	.	.	.	.	.	.	.	100	.	100	.	.	.	100	100	100	100	100	.	.
GCF_008329885.1_ASM832988v1_genomic.fna	16	81	.	.	.	.	100	.	.	.	.	.	.	.	.	.	.	100	97.79	100	100	100	.	.	100	100	.	.	.	.	.	.	.	.	.	.	100	.	100	.	.	.	100	100	100	100	100	.	.
GCF_008330045.1_ASM833004v1_genomic.fna	15	77	100	.	.	.	100	.	.	.	99.87	.	.	.	.	.	.	100	.	.	100	100	.	100	100	100	.	.	.	.	.	.	.	.	.	.	100	.	99.58	.	.	.	100	100	100	.	.	.	.
GCF_008330585.1_ASM833058v1_genomic.fna	13	76	100	.	.	.	.	.	.	.	.	.	.	.	.	.	.	100	.	.	99.93	99.91	.	.	100	100	.	100	.	.	.	.	.	.	.	.	.	.	100	.	.	.	100	100	100	.	.	.	99.97
GCF_008370815.1_ASM837081v1_genomic.fna	17	82	.	100	.	.	.	.	.	.	.	.	.	.	.	.	.	100.00;100.00	.	100	100	100	.	.	100	100	.	.	100	.	.	.	.	.	.	.	100	.	100	.	.	.	100	100	100	100	100	.	99.97
GCF_008462245.1_ASM846224v1_genomic.fna	13	65	99.44	.	.	.	.	.	.	.	99.87	.	.	.	.	.	.	100	.	.	100	99.91	.	.	100	100	.	.	.	.	.	.	.	.	.	.	.	.	99.58	.	.	.	100	100	100	.	.	.	.
GCF_008619075.1_ASM861907v1_genomic.fna	18	79	100	100	.	100.00;100.00	.	.	.	100.00;100.00	.	.	.	.	.	.	.	.	.	100	100	100	.	.	100	100	.	.	.	.	.	.	.	.	.	.	100	.	100	100	100	.	100	100	100	.	.	.	.
GCF_008619235.1_ASM861923v1_genomic.fna	13	81	.	.	.	.	.	.	.	.	.	.	.	.	.	.	.	99.88	.	100	100	100	.	.	100	100	.	.	.	.	.	.	.	.	.	.	100	.	100	.	.	.	100	100	100	.	.	.	.
GCF_008619415.1_ASM861941v1_genomic.fna	17	78	100	.	.	100.00;100.00;100.00	.	.	.	100.00;100.00;100.00	.	.	.	.	100	.	.	100	.	100	100	100	.	.	100	100	.	.	.	.	.	.	.	.	.	.	100	.	100	.	.	.	100	100	100	.	.	.	.
GCF_008619795.1_ASM861979v1_genomic.fna	9	80	.	.	.	.	.	.	.	.	.	.	.	.	.	.	.	.	.	.	100	100	.	.	100	100	.	.	.	.	.	.	.	.	.	.	.	.	99.17	.	.	.	100	100	100	.	.	.	.
GCF_008619935.1_ASM861993v1_genomic.fna	17	78	100	.	.	100.00;100.00;100.00	.	.	.	100.00;100.00;100.00	.	.	.	.	100	.	.	100	.	100	100	100	.	.	100	100	.	.	.	.	.	.	.	.	.	.	100	.	100	.	.	.	100	100	100	.	.	.	.
GCF_008620055.1_ASM862005v1_genomic.fna	17	78	100	.	.	100.00;100.00	.	.	.	100.00;100.00	.	.	.	.	.	.	.	.	.	100	100	100	.	.	100	100	.	.	.	.	.	.	.	.	.	.	100	.	99.58	100	100	.	100	100	100	.	.	.	.
GCF_008620175.1_ASM862017v1_genomic.fna	16	80	100	.	.	100.00;100.00	.	.	.	100.00;100.00	.	.	.	.	.	.	.	100	.	100	100	100	.	.	100	100	.	.	.	.	.	.	.	.	.	.	.	.	99.17	.	.	.	100	100	100	.	.	.	.
GCF_009176765.1_ASM917676v1_genomic.fna	18	81	100	100	.	100.00;100.00	.	.	.	100.00;100.00	.	.	.	.	.	.	.	.	.	100	100	100	.	.	100	100	.	.	.	.	.	.	.	.	.	.	100	.	100	100	100	.	100	100	100	.	.	.	.
GCF_009176785.1_ASM917678v1_genomic.fna	20	81	100.00;100.00;99.93	100	.	100.00;100.00	.	.	.	100.00;100.00	.	.	.	.	.	.	.	100	.	100	100	100	.	.	100	100	.	.	.	.	.	.	.	.	.	.	100	.	100	100	100	.	100	100	100	.	.	.	.
GCF_009176875.1_ASM917687v1_genomic.fna	20	81	99.93;100.00	100	.	100.00;100.00	.	.	.	100.00;100.00	.	.	.	.	.	.	.	100	.	100	100	100	.	.	100	100	.	.	.	.	.	.	.	.	.	.	100	.	100	100	100	.	100	100	100	.	.	.	.
GCF_009650155.1_ASM965015v1_genomic.fna	11	76	.	.	.	.	.	.	.	.	.	.	.	.	.	.	.	100	.	100	100	100	.	.	100	100	.	.	.	.	.	.	.	.	.	.	.	.	99.17	.	.	.	100	100	100	.	.	.	.
GCF_009684655.1_ASM968465v1_genomic.fna	16	79	.	.	.	.	100	.	100	.	99.87	.	.	.	.	.	.	100	.	.	100	100	.	100	100	100	.	.	.	.	.	.	.	.	.	.	100	.	99.58	.	.	.	100	100	100	.	.	.	.
GCF_009728755.1_ASM972875v1_genomic.fna	13	73	.	.	.	.	.	.	.	.	.	.	.	.	.	.	.	100	.	100	100	99.91	.	.	100	100	.	.	.	.	.	.	.	.	.	.	.	.	99.58	.	.	.	100	100	100	.	.	.	.
GCF_009728775.1_ASM972877v1_genomic.fna	13	73	.	.	.	.	.	.	.	.	.	.	.	.	.	.	.	100	.	100	100	99.91	.	.	100	100	.	.	.	.	.	.	.	.	.	.	.	.	99.58	.	.	.	100	100	100	.	.	.	.
GCF_009739675.1_ASM973967v1_genomic.fna	18	79	.	100	.	100.00;100.00	.	100	.	100.00;100.00	.	.	.	.	.	.	.	100	.	100	100	100	.	.	100	100	.	.	.	.	.	.	.	.	.	.	100	.	99.58	100	100	.	100	100	100	.	.	.	.
GCF_009739695.1_ASM973969v1_genomic.fna	18	79	.	100	.	100.00;100.00	.	100	.	100.00;100.00	.	.	.	.	.	.	.	100	.	100	100	100	.	.	100	100	.	.	.	.	.	.	.	.	.	.	100	.	99.58	100	100	.	100	100	100	.	.	.	.
GCF_009739715.1_ASM973971v1_genomic.fna	18	79	.	100	.	100.00;100.00	.	100	.	100.00;100.00	.	.	.	.	.	.	.	100	.	100	100	100	.	.	100	100	.	.	.	.	.	.	.	.	.	.	100	.	99.58	100	100	.	100	100	100	.	.	.	.
GCF_009739735.1_ASM973973v1_genomic.fna	16	78	.	.	.	100.00;100.00	.	.	.	100.00;100.00	.	.	.	.	.	.	.	.	.	100	100	100	100	.	100	100	.	.	.	.	.	.	.	.	.	.	100	.	99.58	100	100	.	100	100	100	.	.	.	.
GCF_009739755.1_ASM973975v1_genomic.fna	16	78	.	.	.	100.00;100.00	.	.	.	100.00;100.00	.	.	.	.	.	.	.	.	.	100	100	100	100	.	100	100	.	.	.	.	.	.	.	.	.	.	100	.	99.58	100	100	.	100	100	100	.	.	.	.
GCF_009739775.1_ASM973977v1_genomic.fna	16	78	.	.	.	100.00;100.00	.	.	.	100.00;100.00	.	.	.	.	.	.	.	.	.	100	100	100	100	.	100	100	.	.	.	.	.	.	.	.	.	.	100	.	99.58	100	100	.	100	100	100	.	.	.	.
GCF_009739795.1_ASM973979v1_genomic.fna	16	78	.	.	.	100.00;100.00	.	.	.	100.00;100.00	.	.	.	.	.	.	.	.	.	100	100	100	100	.	100	100	.	.	.	.	.	.	.	.	.	.	100	.	99.58	100	100	.	100	100	100	.	.	.	.
GCF_009739825.1_ASM973982v1_genomic.fna	16	78	.	.	.	100.00;100.00	.	.	.	100.00;100.00	.	.	.	.	.	.	.	.	.	100	100	100	100	.	100	100	.	.	.	.	.	.	.	.	.	.	100	.	99.58	100	100	.	100	100	100	.	.	.	.
GCF_009739845.1_ASM973984v1_genomic.fna	16	78	.	.	.	100.00;100.00	.	.	.	100.00;100.00	.	.	.	.	.	.	.	.	.	100	100	100	100	.	100	100	.	.	.	.	.	.	.	.	.	.	100	.	99.58	100	100	.	100	100	100	.	.	.	.
GCF_009739865.1_ASM973986v1_genomic.fna	16	78	.	.	.	100.00;100.00	.	.	.	100.00;100.00	.	.	.	.	.	.	.	.	.	100	100	100	100	.	100	100	.	.	.	.	.	.	.	.	.	.	100	.	99.58	100	100	.	100	100	100	.	.	.	.
GCF_009739885.1_ASM973988v1_genomic.fna	16	78	.	.	.	100.00;100.00	.	.	.	100.00;100.00	.	.	.	.	.	.	.	.	.	100	100	100	100	.	100	100	.	.	.	.	.	.	.	.	.	.	100	.	99.58	100	100	.	100	100	100	.	.	.	.
GCF_009740205.1_ASM974020v1_genomic.fna	16	78	.	.	.	100.00;100.00	.	.	.	100.00;100.00	.	.	.	.	.	.	.	.	.	100	100	100	100	.	100	100	.	.	.	.	.	.	.	.	.	.	100	.	99.58	100	100	.	100	100	100	.	.	.	.
GCF_009769095.1_ASM976909v1_genomic.fna	11	71	.	.	.	.	.	.	.	.	.	.	.	.	.	.	.	100	.	100	100	100	.	.	100	100	.	.	.	.	.	.	.	.	.	.	.	.	100	.	.	.	100	100	100	.	.	.	.
GCF_009857055.1_ASM985705v1_genomic.fna	14	72	.	.	.	.	.	.	.	.	.	91.43	.	.	.	.	.	100	.	100	100	100	.	.	100	100	.	.	.	.	.	100	.	.	.	.	100	.	99.58	.	.	.	100	100	100	.	.	.	.
GCF_009914455.1_ASM991445v1_genomic.fna	10	79	.	.	.	.	.	.	.	.	.	.	.	.	.	.	.	.	.	.	100	100	.	.	100	100	.	.	.	.	.	.	.	.	.	.	100	.	100	.	.	.	100	100	100	.	.	.	.
GCF_010669265.1_ASM1066926v1_genomic.fna	22	80	100.00;100.00	100.00;100.00	.	100.00;100.00	.	.	.	100.00;100.00	.	.	.	.	.	.	.	100	.	100	100	100	.	.	100	100	100	.	.	.	.	.	.	100	.	.	100	.	100	100	100	.	100	100	100	.	.	.	.
GCF_011032785.1_ASM1103278v1_genomic.fna	9	73	.	.	.	.	.	.	.	.	.	.	.	.	.	.	.	.	.	.	100	100	.	.	100	100	.	.	.	.	.	.	.	.	.	.	.	.	99.17	.	.	.	100	100	100	.	.	.	.
GCF_011035105.1_ASM1103510v1_genomic.fna	12	83	.	.	.	.	.	.	.	.	.	.	.	.	.	.	.	100	.	99.76	100	100	.	.	100	100	.	.	.	.	.	.	.	.	.	.	100	.	100	.	.	.	100	100	100	.	.	.	.
GCF_012044215.1_ASM1204421v1_genomic.fna	10	76	.	.	.	.	.	.	.	.	.	.	.	.	.	.	.	.	.	100	100	100	.	.	100	100	.	.	.	.	.	.	.	.	.	.	.	.	99.17	.	.	.	100	100	100	.	.	.	.
GCF_012044475.1_ASM1204447v1_genomic.fna	11	77	.	.	.	.	.	.	.	.	.	.	.	.	.	.	.	99.88	.	100	100	100	.	.	100	100	.	.	.	.	.	.	.	.	.	.	.	.	99.17	.	.	.	100	100	100	.	.	.	.
GCF_012974825.1_ASM1297482v1_genomic.fna	11	80	.	.	.	.	.	.	.	.	.	.	.	.	.	.	.	100	.	99.76	100	100	.	.	100	100	.	.	.	.	.	.	.	.	.	.	.	.	99.58	.	.	.	100	100	100	.	.	.	.
GCF_013003945.1_ASM1300394v1_genomic.fna	14	79	.	.	.	.	100	.	100	.	99.87	.	.	.	.	.	.	.	.	.	100	100	.	100	100	100	.	.	.	.	.	.	.	.	.	.	100	.	99.58	.	.	.	100	100	100	.	.	.	.
GCF_013004085.1_ASM1300408v1_genomic.fna	16	74	100	100	.	.	.	.	.	.	.	100	.	.	.	.	.	.	.	100	100	100	.	.	100	100	.	.	.	.	100	.	.	.	.	.	.	.	99.17	.	.	.	100	100	100	.	.	.	.
GCF_013008375.1_ASM1300837v1_genomic.fna	11	67	.	.	.	.	.	.	.	.	.	.	.	.	.	.	.	100	.	.	99.93	99.91	.	.	100	100	.	.	.	.	.	.	.	.	.	.	100	.	100	.	.	.	100	100	100	.	.	.	.
GCF_013046865.1_ASM1304686v1_genomic.fna	14	75	.	.	.	.	100	.	.	.	99.87	.	.	.	.	.	.	100	.	.	100	100	.	100	100	100	.	.	.	.	.	.	.	.	.	.	100	.	100	.	.	.	100	100	100	.	.	.	.
GCF_013046885.1_ASM1304688v1_genomic.fna	15	78	.	.	.	.	100	.	.	.	99.87	.	.	.	.	.	.	100	.	.	100	100	.	100	100	100	.	.	.	.	.	.	.	.	.	.	100	.	100	.	.	.	100	100	100	.	.	.	.
GCF_013305885.1_ASM1330588v1_genomic.fna	16	77	.	.	.	100	100	.	.	100	.	.	.	.	.	.	.	100	97.79	100	100	100	.	.	100	100	.	.	.	.	.	.	.	.	.	.	.	.	100	.	.	.	100	100	100	100	100	.	.
GCF_013305905.1_ASM1330590v1_genomic.fna	20	78	.	.	.	100.00;100.00	100	.	.	100.00;100.00	.	.	.	.	.	.	.	100	97.79	100	100	100	.	.	100	100	.	.	.	.	.	.	.	.	.	.	100	.	100	100	100	.	100	100	100	100	100	.	.
GCF_013305955.1_ASM1330595v1_genomic.fna	13	78	.	.	.	100	.	.	.	100	.	.	.	.	.	.	.	100	.	100	100	100	.	.	100	100	.	.	.	.	.	.	.	.	.	.	.	.	100	.	.	.	100	100	100	.	.	.	.
GCF_013307005.2_ASM1330700v2_genomic.fna	17	79	.	.	.	.	100.00;100.00	.	.	.	.	.	.	.	.	.	.	100.00;100.00;100.00	97.79;97.79	100	100	100	.	.	100	100	.	.	100	.	.	.	.	.	.	.	100	.	99.17	.	.	.	100	100	100	100.00;100.00	100.00;100.00	.	.
GCF_013307025.1_ASM1330702v1_genomic.fna	16	78	.	.	.	100.00;100.00	.	.	.	100.00;100.00	.	.	.	.	.	.	.	100	.	100	100	100	.	.	100	100	.	.	.	.	.	.	.	.	.	.	100	.	100	100	100	.	100	100	100	.	.	.	.
GCF_013307065.1_ASM1330706v1_genomic.fna	16	79	.	.	.	.	100	.	.	.	.	.	.	.	.	.	.	100.00;100.00	97.79	100	100	100	.	.	100	100	.	.	100	.	.	.	.	.	.	.	100	.	100	.	.	.	100	100	100	.	100	.	.
GCF_013307085.1_ASM1330708v1_genomic.fna	13	83	.	100	.	.	.	.	.	.	.	.	.	.	.	.	.	100	.	.	100	100	.	.	100	100	.	.	.	.	.	.	.	100	.	.	.	.	100	.	.	.	100	100	100	.	.	.	.
GCF_013363895.1_ASM1336389v1_genomic.fna	9	79	.	.	.	.	.	.	.	.	.	.	.	.	.	.	.	.	.	.	100	100	.	.	100	100	.	.	.	.	.	.	.	.	.	.	.	.	100	.	.	.	100	100	100	.	.	.	.
GCF_013389715.1_ASM1338971v1_genomic.fna	21	74	100	.	.	.	100	.	.	.	.	100	.	.	.	.	.	100	97.79	100	100	100	.	100	100	100	.	.	.	.	.	.	.	.	.	.	100	.	99.58	100	100	.	100	100	100	.	.	.	.
GCF_013394425.1_ASM1339442v1_genomic.fna	12	81	.	.	.	.	.	.	.	.	.	.	.	.	.	.	.	100	.	100	100	100	.	.	100	100	.	.	.	.	.	.	.	.	.	.	100	.	100	.	.	.	100	100	100	.	.	.	.
GCF_013415955.1_ASM1341595v1_genomic.fna	16	84	.	100	.	.	100	.	.	.	.	83.13	.	.	.	.	.	100	100	.	100	100	99.85	.	100	100	.	.	.	.	.	.	.	.	.	.	100	.	100	.	.	.	100	100	100	.	.	.	.
GCF_013467165.1_ASM1346716v1_genomic.fna	11	74	.	.	.	.	.	.	.	.	.	.	.	.	.	.	.	100	.	100	100	99.91	.	.	100	100	.	.	.	.	.	.	.	.	.	.	.	.	99.58	.	.	.	100	100	100	.	.	.	.
GCF_013467405.1_ASM1346740v1_genomic.fna	12	74	.	.	.	.	.	.	.	.	.	.	.	.	.	.	.	100	.	100	100	99.91	.	.	100	100	.	.	.	.	.	.	.	.	.	.	100	.	100	.	.	.	100	100	100	.	.	.	.
GCF_013836525.1_ASM1383652v1_genomic.fna	14	72	.	.	.	.	.	.	.	.	.	100	.	.	.	.	.	100	.	100	100	100	.	.	100	100	.	.	.	.	.	100	.	.	.	.	100	.	99.58	.	.	.	100	100	100	.	.	.	.
GCF_013836745.1_ASM1383674v1_genomic.fna	14	72	.	.	.	.	.	.	.	.	.	100	.	.	.	.	.	100	.	100	100	100	.	.	100	100	.	.	.	.	.	100	.	.	.	.	100	.	99.58	.	.	.	100	100	100	.	.	.	.
GCF_014696255.1_ASM1469625v2_genomic.fna	12	82	100	.	.	.	.	.	.	.	.	.	.	.	.	.	.	.	.	.	100	100	.	.	100	100	.	.	100	.	.	.	.	.	.	.	100	.	99.58	.	.	.	100	100	100	.	.	.	.
GCF_014696415.1_ASM1469641v2_genomic.fna	10	71	.	.	.	.	.	.	.	.	.	.	.	.	.	.	.	.	.	.	100	99.91	.	.	100	100	.	.	100	.	.	.	.	.	.	.	.	.	99.17	.	.	.	100	100	100	.	.	.	.
GCF_014696535.1_ASM1469653v2_genomic.fna	10	82	.	.	.	.	.	.	.	.	.	.	.	.	.	.	.	.	.	.	100	100	.	.	100	100	.	.	100	.	.	.	.	.	.	.	.	.	100	.	.	.	100	100	100	.	.	.	.
GCF_014696685.1_ASM1469668v2_genomic.fna	11	87	.	.	.	.	.	.	.	.	.	.	.	.	.	.	.	.	.	.	100	99.91	.	.	100	100	.	.	.	.	.	.	.	.	.	.	100	.	99.58	.	.	.	100	100	100	.	.	.	.
GCF_014696835.1_ASM1469683v2_genomic.fna	10	89	.	.	.	.	.	.	.	.	.	.	.	.	.	.	.	.	.	.	100	100	.	.	100	100	.	.	100	.	.	.	.	.	.	.	.	.	99.17	.	.	.	100	100	100	.	.	.	.
GCF_014696975.1_ASM1469697v2_genomic.fna	12	72	.	.	.	.	.	.	.	.	.	.	.	.	.	.	.	.	.	.	100	99.91	.	.	100	100	.	.	100	.	.	.	.	.	.	.	100	.	99.58	.	.	.	100	100	100	.	.	.	.
GCF_015244035.1_ASM1524403v1_genomic.fna	12	74	.	.	.	.	.	.	.	.	.	.	.	.	.	.	.	100	.	100	100	100	.	.	100	100	.	.	.	.	.	.	.	.	.	.	.	.	99.17	.	.	.	100	100	100	.	.	.	.
GCF_015732455.1_ASM1573245v1_genomic.fna	11	77	.	.	.	.	.	.	.	.	.	.	.	.	.	.	.	100	.	100	100	100	.	.	100	100	.	.	.	.	.	.	.	.	.	.	.	.	99.17	.	.	.	100	100	100	.	.	.	.
GCF_015767475.1_ASM1576747v1_genomic.fna	12	75	.	.	.	.	.	.	.	.	.	.	.	.	.	.	.	100	.	100	100	100	.	.	100	100	.	.	.	.	.	.	.	.	.	.	100	.	100	.	.	.	100	100	100	.	.	.	.
GCF_015767495.1_ASM1576749v1_genomic.fna	19	64	.	.	.	99.62	.	.	.	.	.	100	.	.	.	.	.	100	.	.	100	99.91	.	.	100	100	99.9	.	100	.	100	.	.	.	.	100	100	.	99.58	.	.	.	100	100	100	.	.	.	.
GCF_015774815.1_ASM1577481v1_genomic.fna	10	80	.	.	.	.	.	.	.	.	.	.	.	.	.	.	.	.	.	100	100	99.91	.	.	100	100	.	.	.	.	.	.	.	.	.	.	.	.	100	.	.	.	100	100	100	.	.	.	.
GCF_015774835.1_ASM1577483v1_genomic.fna	9	70	.	.	.	.	.	.	.	.	.	.	.	.	.	.	.	.	.	.	100	100	.	.	100	100	.	.	.	.	.	.	.	.	.	.	.	.	100	.	.	.	100	100	100	.	.	.	.
GCF_015774855.1_ASM1577485v1_genomic.fna	9	69	.	.	.	.	.	.	.	.	.	.	.	.	.	.	.	.	.	.	100	100	.	.	100	100	.	.	.	.	.	.	.	.	.	.	.	.	100	.	.	.	100	100	100	.	.	.	.
GCF_015999445.1_ASM1599944v1_genomic.fna	16	82	99.44	.	100	.	.	.	.	.	99.87	.	.	.	.	.	.	100	.	.	100	100	.	.	100	100	100	.	.	.	100.00;100.00	.	.	.	.	100	.	.	100	.	.	.	100	100	100	.	.	.	.
GCF_016065215.1_ASM1606521v1_genomic.fna	11	76	.	.	.	.	.	.	.	.	.	.	.	.	.	.	.	.	.	.	100	100	.	.	100	100	.	.	.	.	.	.	100	.	.	.	100	.	100	.	.	.	100	100	100	.	.	.	.
GCF_016413705.1_ASM1641370v1_genomic.fna	9	83	.	.	.	.	.	.	.	.	.	.	.	.	.	.	.	.	.	.	100	100	.	.	100	100	.	.	.	.	.	.	.	.	.	.	.	.	99.17	.	.	.	100	100	100	.	.	.	.
GCF_016413725.1_ASM1641372v1_genomic.fna	9	77	.	.	.	.	.	.	.	.	.	.	.	.	.	.	.	.	.	.	100	100	.	.	100	100	.	.	.	.	.	.	.	.	.	.	.	.	99.17	.	.	.	100	100	100	.	.	.	.
GCF_016591995.1_ASM1659199v1_genomic.fna	17	78	100	100	.	100.00;99.87	.	.	.	100.00;100.00	.	.	.	.	.	.	.	100	.	100	100	100	.	.	100	100	.	.	.	.	.	.	.	.	.	.	100	.	100	100	.	.	100	100	100	.	.	.	.
GCF_016894285.1_ASM1689428v1_genomic.fna	11	77	.	.	.	.	.	.	.	.	.	.	.	.	.	.	.	100	.	100	100	100	.	.	100	100	.	.	.	.	.	.	.	.	.	.	.	.	99.17	.	.	.	100	100	100	.	.	.	.
GCF_017161095.1_ASM1716109v1_genomic.fna	9	76	.	.	.	.	.	.	.	.	.	.	.	.	.	.	.	.	.	.	100	100	.	.	100	100	.	.	.	.	.	.	.	.	.	.	.	.	99.17	.	.	.	100	100	100	.	.	.	.
GCF_017798245.1_ASM1779824v1_genomic.fna	11	77	.	.	.	.	.	.	.	.	.	.	.	.	.	.	.	100	.	100	100	100	.	.	100	100	.	.	.	.	.	.	.	.	.	.	.	.	99.17	.	.	.	100	100	100	.	.	.	.
GCF_018093065.1_ASM1809306v1_genomic.fna	10	63	.	.	.	.	.	.	.	.	.	.	.	.	.	.	.	100	.	.	100	100	.	.	100	100	.	.	.	.	.	.	.	.	.	.	.	.	100	.	.	.	100	100	100	.	.	.	.
GCF_018093105.1_ASM1809310v1_genomic.fna	11	69	.	.	.	.	.	.	.	.	.	.	.	.	.	.	.	100	.	100	100	100	.	.	100	100	.	.	.	.	.	.	.	.	.	.	.	.	99.58	.	.	.	100	100	100	.	.	.	.
GCF_018093205.1_ASM1809320v1_genomic.fna	10	75	.	.	.	.	.	.	.	.	.	.	.	.	.	.	.	.	.	100	100	100	.	.	100	100	.	.	.	.	.	.	.	.	.	.	.	.	100	.	.	.	100	100	100	.	.	.	.
GCF_018135565.1_ASM1813556v1_genomic.fna	13	66	.	.	.	.	.	.	.	.	.	.	.	.	.	.	.	100	.	.	100	99.91	.	.	100	100	.	100	.	.	100	.	.	.	.	.	100	.	100	.	.	.	100	100	100	.	.	.	.
GCF_018141385.1_ASM1814138v1_genomic.fna	11	64	.	.	.	.	.	.	.	.	.	.	.	.	.	.	.	100	.	.	100	99.91	.	.	100	100	.	.	.	.	.	.	.	.	.	.	.	.	100	.	.	.	100	100	100	.	.	.	.
GCF_018336515.1_ASM1833651v1_genomic.fna	17	79	99.44;99.44;99.44	.	.	.	100	.	.	.	99.87;99.87;99.87	.	.	.	.	.	.	100	100	100	100	100	.	100	100	100	.	.	.	.	.	.	.	.	.	.	100	.	100	.	.	.	100	100	100	.	.	.	.
GCF_018336535.1_ASM1833653v1_genomic.fna	17	79	99.44	.	.	.	100	.	.	.	99.87	.	.	.	.	.	.	100	100	100	100	100	.	100	100	100	.	.	.	.	.	.	.	.	.	.	100	.	100	.	.	.	100	100	100	.	.	.	.
GCF_018399115.1_ASM1839911v1_genomic.fna	13	71	.	.	.	100.00;100.00	.	.	.	100.00;100.00	.	.	.	.	.	.	.	100	.	100	100	99.91	.	.	100	100	.	.	.	.	.	.	.	.	.	.	.	.	99.58	.	.	.	100	100	100	.	.	.	.
GCF_018987325.1_ASM1898732v1_genomic.fna	16	62	.	.	.	99.62	.	.	.	.	99.87	.	.	.	.	.	.	99.76	.	.	100	99.91	.	.	100	100	.	.	.	.	.	.	.	.	.	100	100	.	99.58	.	.	.	100	100	100	.	.	.	.
GCF_018987365.1_ASM1898736v1_genomic.fna	13	78	.	.	.	.	100	.	.	.	99.87	.	.	.	.	.	.	.	.	.	100	100	.	100	100	100	.	.	.	.	.	.	.	.	.	.	100	.	100	.	.	.	100	100	100	.	.	.	.
GCF_019134615.1_ASM1913461v1_genomic.fna	20	74	100	100	100	.	.	.	.	.	.	100	.	.	.	.	.	100.00;100.00	.	100	100	100	.	.	100	100	.	.	100	.	100	.	.	.	.	100	100	.	100	.	.	.	100	100	100	.	.	.	.
GCF_019134635.1_ASM1913463v1_genomic.fna	18	74	100	100	100	.	.	.	.	.	.	100	.	.	.	.	.	100	.	100	100	100	.	.	100	100	.	.	100	.	100	.	.	.	.	100	.	.	.	.	.	.	100	100	100	.	.	.	.
GCF_019334585.1_ASM1933458v1_genomic.fna	12	80	.	.	.	100	.	.	.	100	.	.	.	.	.	.	.	.	.	100	100	100	.	.	100	100	.	.	.	.	.	.	.	.	.	.	.	.	99.17	.	.	.	100	100	100	.	.	.	.
GCF_019550875.1_ASM1955087v1_genomic.fna	12	78	.	.	.	.	.	.	.	.	.	.	.	.	.	.	.	100	.	100	100	100	.	.	100	100	.	.	.	.	.	.	.	.	.	.	100	.	100	.	.	.	100	100	100	.	.	.	.
GCF_019550945.1_ASM1955094v1_genomic.fna	18	74	100	.	.	100.00;100.00	.	.	.	100.00;100.00	.	.	.	.	.	.	.	.	.	100	100	100	.	.	100	100	.	.	.	.	.	.	.	.	.	.	100	.	100	100	100	.	100	100	100	.	.	.	.
GCF_019551035.1_ASM1955103v1_genomic.fna	16	77	.	.	.	100.00;100.00	.	.	.	100.00;100.00	.	.	.	.	.	.	.	.	.	100	100	100	.	.	100	100	.	.	.	.	.	.	.	.	.	.	100	.	100	100	100	.	100	100	100	.	.	.	.
GCF_019551095.1_ASM1955109v1_genomic.fna	18	77	100	.	.	100.00;100.00	.	.	.	100.00;100.00	.	.	.	.	.	.	.	.	.	100	100	100	.	.	100	100	.	.	.	.	.	.	.	.	.	.	100	.	100	100	100	.	100	100	100	.	.	.	.
GCF_019551175.1_ASM1955117v1_genomic.fna	17	82	100	100	.	.	.	.	.	.	.	.	.	.	.	.	.	100	.	100	100	100	.	.	100	100	.	.	.	.	.	.	.	.	.	.	100	.	100	.	.	.	100	100	100	100	100	.	99.97
GCF_019551235.1_ASM1955123v1_genomic.fna	16	82	.	.	.	.	100	.	.	.	.	.	.	.	.	.	.	100	97.79	100	100	100	.	.	100	100	.	.	.	.	.	.	.	.	.	.	100	.	100	.	.	.	100	100	100	100	100	.	.
GCF_019551315.1_ASM1955131v1_genomic.fna	16	77	.	.	.	100.00;100.00	.	.	.	100.00;100.00	.	.	.	.	.	.	.	.	.	100	100	100	.	.	100	100	.	.	.	.	.	.	.	.	.	.	100	.	100	100	100	.	100	100	100	.	.	.	.
GCF_019551355.1_ASM1955135v1_genomic.fna	13	78	.	100	.	.	.	.	.	.	.	.	.	.	.	.	.	100	.	100	100	100	.	.	100	100	.	.	.	.	.	.	.	.	.	.	100	.	100	.	.	.	100	100	100	.	.	.	.
GCF_019551375.1_ASM1955137v1_genomic.fna	19	78	.	100	.	100.00;100.00	.	.	.	100.00;100.00	.	.	.	.	.	.	.	100	.	100	100	100	.	.	100	100	.	.	.	.	.	.	100	.	.	.	100	.	100	100	100	.	100	100	100	.	.	.	.
GCF_019551415.1_ASM1955141v1_genomic.fna	18	80	100	.	.	100.00;100.00	.	.	.	100.00;100.00	.	.	.	.	.	.	.	100	.	100	100	100	.	.	100	100	.	.	.	.	.	.	.	.	.	.	100	.	100	100	100	.	100	100	100	.	.	.	.
GCF_019603375.1_ASM1960337v1_genomic.fna	11	79	.	.	.	.	.	.	.	.	.	.	.	.	.	.	.	100	.	.	100	100	.	.	100	100	.	.	.	.	.	.	.	.	.	.	100	.	99.58	.	.	.	100	100	100	.	.	.	.
GCF_019653615.1_ASM1965361v1_genomic.fna	12	83	100	.	.	.	.	.	.	.	.	.	.	.	.	.	.	.	.	.	100	100	.	.	100	100	.	.	100	.	.	.	.	.	.	.	100	.	100	.	.	.	100	100	100	.	.	.	.
GCF_019669165.1_ASM1966916v1_genomic.fna	16	69	100	.	.	100	.	.	.	99.86	.	.	.	.	.	.	.	100	.	.	100	99.91	100	.	100	100	.	.	.	.	.	.	.	.	.	.	100	.	99.58	.	.	.	100	100	100	.	.	.	.
GCF_019669245.1_ASM1966924v1_genomic.fna	16	69	100	.	.	100	.	.	.	99.86	.	.	.	.	.	.	.	100	.	.	100	99.91	100	.	100	100	.	.	.	.	.	.	.	.	.	.	100	.	99.58	.	.	.	100	100	100	.	.	.	.
GCF_019669345.1_ASM1966934v1_genomic.fna	14	69	.	.	.	100	.	.	.	99.86	.	.	.	.	.	.	.	100	.	.	100	99.91	.	.	100	100	.	.	.	.	.	.	.	.	.	.	100	.	99.58	.	.	.	100	100	100	.	.	.	.
GCF_019669385.1_ASM1966938v1_genomic.fna	12	68	.	.	.	100	.	.	.	99.86	.	.	.	.	.	.	.	100	.	.	100	99.91	.	.	100	100	.	.	.	.	.	.	.	.	.	.	.	.	100	.	.	.	100	100	100	.	.	.	.
GCF_019738975.1_ASM1973897v1_genomic.fna	16	82	.	.	.	.	100	.	.	.	.	.	.	.	.	.	.	100	97.79	100	100	100	.	.	100	100	.	.	.	.	.	.	.	.	.	.	100	.	100	.	.	.	100	100	100	100	100	.	.
GCF_019915405.1_ASM1991540v1_genomic.fna	9	79	.	.	.	.	.	.	.	.	.	.	.	.	.	.	.	.	.	.	99.93	99.91	.	.	100	100	.	.	.	.	.	.	.	.	.	.	.	.	100	.	.	.	100	100	100	.	.	.	.
GCF_019915425.1_ASM1991542v1_genomic.fna	11	72	.	.	.	.	.	.	.	.	.	.	.	.	.	.	.	100	.	100	100	99.91	.	.	100	100	.	.	.	.	.	.	.	.	.	.	.	.	99.17	.	.	.	100	100	100	.	.	.	.
GCF_019915585.1_ASM1991558v1_genomic.fna	15	80	100.00;100.00	.	.	.	.	.	.	.	.	.	.	.	.	.	.	100	.	100	100	100	.	.	100	100	.	.	100	.	.	.	.	.	.	.	100	.	99.58	.	.	.	100	100	100	.	.	.	99.97
GCF_020003145.1_ASM2000314v1_genomic.fna	14	63	100	.	.	.	.	.	.	.	.	.	.	.	.	.	.	100	.	.	100	99.91	.	.	100	100	.	.	.	100	.	.	.	.	.	.	100	.	99.58	.	.	.	100	100	100	.	.	.	.
GCF_020003165.1_ASM2000316v1_genomic.fna	16	63	100	.	.	.	.	.	.	.	.	.	100	.	.	.	.	100	.	.	100	99.91	.	.	100	100	.	.	.	100	.	.	.	.	.	.	100	.	99.58	.	.	.	100	100	100	.	.	.	.
GCF_020034535.1_ASM2003453v1_genomic.fna	15	76	100	.	.	.	.	.	.	.	.	100	.	.	.	.	.	100	.	.	99.93	99.91	.	.	100	100	.	.	.	.	.	.	.	.	.	.	100	.	99.58	.	.	.	100	100	100	.	.	.	.
GCF_020042725.1_ASM2004272v1_genomic.fna	15	77	.	.	.	.	100	.	.	.	99.87	.	.	.	.	.	.	100	.	.	100	100	.	100	100	100	.	.	.	.	.	.	.	.	.	.	100	.	100	.	.	.	100	100	100	.	.	.	.
GCF_020097755.1_ASM2009775v1_genomic.fna	14	69	.	.	.	100	.	.	.	99.86	.	.	.	.	.	.	.	100	.	.	100	99.91	.	.	100	100	.	.	.	.	.	.	.	.	.	.	100	.	99.58	.	.	.	100	100	100	.	.	.	.
GCF_020150915.1_ASM2015091v1_genomic.fna	13	80	.	.	.	.	.	.	.	.	.	.	.	.	.	.	.	100	.	100	100	100	.	.	100	100	.	.	.	.	.	.	.	.	100.00;100.00	.	100	.	99.58	.	.	.	100	100	100	.	.	.	.
GCF_020177155.3_ASM2017715v3_genomic.fna	18	71	100	.	.	.	100	.	.	.	.	100	.	.	.	.	.	100	100	100	100	100	.	.	100	100	.	.	.	.	.	.	.	.	.	.	100	.	99.58	.	.	.	100	100	100	100	100	.	.
GCF_020388235.1_ASM2038823v1_genomic.fna	9	77	.	.	.	.	.	.	.	.	.	.	.	.	.	.	.	.	.	.	100	100	.	.	100	100	.	.	.	.	.	.	.	.	.	.	.	.	100	.	.	.	100	100	100	.	.	.	.
GCF_020388255.1_ASM2038825v1_genomic.fna	9	78	.	.	.	.	.	.	.	.	.	.	.	.	.	.	.	.	.	.	100	100	.	.	100	100	.	.	.	.	.	.	.	.	.	.	.	.	100	.	.	.	100	100	100	.	.	.	.
GCF_020388295.1_ASM2038829v1_genomic.fna	9	78	.	.	.	.	.	.	.	.	.	.	.	.	.	.	.	.	.	.	100	100	.	.	100	100	.	.	.	.	.	.	.	.	.	.	.	.	100	.	.	.	100	100	100	.	.	.	.
GCF_020388315.1_ASM2038831v1_genomic.fna	9	78	.	.	.	.	.	.	.	.	.	.	.	.	.	.	.	.	.	.	100	100	.	.	100	100	.	.	.	.	.	.	.	.	.	.	.	.	100	.	.	.	100	100	100	.	.	.	.
GCF_020388335.1_ASM2038833v1_genomic.fna	9	78	.	.	.	.	.	.	.	.	.	.	.	.	.	.	.	.	.	.	100	100	.	.	100	100	.	.	.	.	.	.	.	.	.	.	.	.	100	.	.	.	100	100	100	.	.	.	.
GCF_020388395.1_ASM2038839v1_genomic.fna	12	77	.	.	.	.	.	.	.	.	.	.	.	.	.	.	.	100.00;100.00	.	100	100	100	.	.	100	100	.	.	.	.	.	.	100	.	.	.	.	.	100	.	.	.	100	100	100	.	.	.	.
GCF_020388555.1_ASM2038855v1_genomic.fna	12	77	.	.	.	.	.	.	.	.	.	.	.	.	.	.	.	100.00;100.00	.	100	100	100	.	.	100	100	.	.	.	.	.	.	100	.	.	.	.	.	100	.	.	.	100	100	100	.	.	.	.
GCF_020388655.1_ASM2038865v1_genomic.fna	12	77	.	.	.	.	.	.	.	.	.	.	.	.	.	.	.	100.00;100.00	.	100	100	100	.	.	100	100	.	.	.	.	.	.	100	.	.	.	.	.	100	.	.	.	100	100	100	.	.	.	.
GCF_020388675.1_ASM2038867v1_genomic.fna	12	77	.	.	.	.	.	.	.	.	.	.	.	.	.	.	.	100.00;100.00	.	100	100	100	.	.	100	100	.	.	.	.	.	.	100	.	.	.	.	.	100	.	.	.	100	100	100	.	.	.	.
GCF_020388695.1_ASM2038869v1_genomic.fna	12	77	.	.	.	.	.	.	.	.	.	.	.	.	.	.	.	100.00;100.00;100.00	.	100	100	100	.	.	100	100	.	.	.	.	.	.	100	.	.	.	.	.	100	.	.	.	100	100	100	.	.	.	.
GCF_020388715.1_ASM2038871v1_genomic.fna	10	79	.	.	.	.	.	.	.	.	.	.	.	.	.	.	.	.	.	100	100	100	.	.	100	100	.	.	.	.	.	.	.	.	.	.	.	.	99.17	.	.	.	100	100	100	.	.	.	.
GCF_020388735.1_ASM2038873v1_genomic.fna	10	79	.	.	.	.	.	.	.	.	.	.	.	.	.	.	.	.	.	100	100	100	.	.	100	100	.	.	.	.	.	.	.	.	.	.	.	.	99.17	.	.	.	100	100	100	.	.	.	.
GCF_020388765.1_ASM2038876v1_genomic.fna	10	79	.	.	.	.	.	.	.	.	.	.	.	.	.	.	.	.	.	100	100	100	.	.	100	100	.	.	.	.	.	.	.	.	.	.	.	.	99.17	.	.	.	100	100	100	.	.	.	.
GCF_020388785.1_ASM2038878v1_genomic.fna	9	82	.	.	.	.	.	.	.	.	.	.	.	.	.	.	.	.	.	.	99.93	99.91	.	.	100	100	.	.	.	.	.	.	.	.	.	.	.	.	99.17	.	.	.	100	100	100	.	.	.	.
GCF_020388805.1_ASM2038880v1_genomic.fna	9	79	.	.	.	.	.	.	.	.	.	.	.	.	.	.	.	.	.	.	99.93	99.91	.	.	100	100	.	.	.	.	.	.	.	.	.	.	.	.	100	.	.	.	100	100	100	.	.	.	.
GCF_020388825.1_ASM2038882v1_genomic.fna	9	79	.	.	.	.	.	.	.	.	.	.	.	.	.	.	.	.	.	.	99.93	99.91	.	.	100	100	.	.	.	.	.	.	.	.	.	.	.	.	100	.	.	.	100	100	100	.	.	.	.
GCF_020388845.1_ASM2038884v1_genomic.fna	9	82	.	.	.	.	.	.	.	.	.	.	.	.	.	.	.	.	.	.	99.93	99.91	.	.	100	100	.	.	.	.	.	.	.	.	.	.	.	.	99.17	.	.	.	100	100	100	.	.	.	.
GCF_020388885.1_ASM2038888v1_genomic.fna	10	79	.	.	.	.	.	.	.	.	.	.	.	.	.	.	.	100.00;100.00;94.68	.	.	99.93	99.91	.	.	100	100	.	.	.	.	.	.	.	.	.	.	.	.	100	.	.	.	100	100	100	.	.	.	.
GCF_020388905.1_ASM2038890v1_genomic.fna	11	72	.	.	.	.	.	.	.	.	.	.	.	.	.	.	.	100	.	100	100	99.91	.	.	100	100	.	.	.	.	.	.	.	.	.	.	.	.	99.58;99.58;99.58	.	.	.	100	100	100	.	.	.	.
GCF_020388925.1_ASM2038892v1_genomic.fna	11	72	.	.	.	.	.	.	.	.	.	.	.	.	.	.	.	100	.	100	100	99.91	.	.	100	100	.	.	.	.	.	.	.	.	.	.	.	.	100	.	.	.	100	100	100	.	.	.	.
GCF_020388965.1_ASM2038896v1_genomic.fna	11	77	.	.	.	.	.	.	.	.	.	.	.	.	.	.	.	100	.	100	100	100	.	.	100	100	.	.	.	.	.	.	.	.	.	.	.	.	99.17	.	.	.	100	100	100	.	.	.	.
GCF_020388985.1_ASM2038898v1_genomic.fna	9	83	.	.	.	.	.	.	.	.	.	.	.	.	.	.	.	.	.	.	100	100	.	.	100	100	.	.	.	.	.	.	.	.	.	.	.	.	100	.	.	.	100	100	100	.	.	.	.
GCF_020389005.1_ASM2038900v1_genomic.fna	9	83	.	.	.	.	.	.	.	.	.	.	.	.	.	.	.	.	.	.	100	100	.	.	100	100	.	.	.	.	.	.	.	.	.	.	.	.	100	.	.	.	100	100	100	.	.	.	.
GCF_020389025.2_ASM2038902v2_genomic.fna	11	77	.	.	.	.	.	.	.	.	.	.	.	.	.	.	.	100	.	100	100	100	.	.	100	100	.	.	.	.	.	.	.	.	.	.	.	.	99.17	.	.	.	100	100	100	.	.	.	.
GCF_020389165.1_ASM2038916v1_genomic.fna	9	83	.	.	.	.	.	.	.	.	.	.	.	.	.	.	.	.	.	.	100	100	.	.	100	100	.	.	.	.	.	.	.	.	.	.	.	.	100	.	.	.	100	100	100	.	.	.	.
GCF_020389265.1_ASM2038926v1_genomic.fna	11	77	.	.	.	.	.	.	.	.	.	.	.	.	.	.	.	100	.	100	100	100	.	.	100	100	.	.	.	.	.	.	.	.	.	.	.	.	99.17	.	.	.	100	100	100	.	.	.	.
GCF_020389325.1_ASM2038932v1_genomic.fna	10	66	.	.	.	.	.	.	.	.	.	.	100	.	.	.	.	.	.	.	100	99.91	.	.	100	100	.	.	.	.	.	.	.	.	.	.	.	.	100	.	.	.	100	100	100	.	.	.	.
GCF_020389425.1_ASM2038942v1_genomic.fna	10	66	.	.	.	.	.	.	.	.	.	.	100	.	.	.	.	.	.	.	100	99.91	.	.	100	100	.	.	.	.	.	.	.	.	.	.	.	.	100	.	.	.	100	100	100	.	.	.	.
GCF_020389445.1_ASM2038944v1_genomic.fna	10	66	.	.	.	.	.	.	.	.	.	.	100	.	.	.	.	.	.	.	100	99.91	.	.	100	100	.	.	.	.	.	.	.	.	.	.	.	.	100	.	.	.	100	100	100	.	.	.	.
GCF_020389485.1_ASM2038948v1_genomic.fna	9	80	.	.	.	.	.	.	.	.	.	.	.	.	.	.	.	.	.	.	99.93	99.91	.	.	100	100	.	.	.	.	.	.	.	.	.	.	.	.	100	.	.	.	100	100	100	.	.	.	.
GCF_020389505.1_ASM2038950v1_genomic.fna	9	80	.	.	.	.	.	.	.	.	.	.	.	.	.	.	.	.	.	.	99.93	99.91	.	.	100	100	.	.	.	.	.	.	.	.	.	.	.	.	100	.	.	.	100	100	100	.	.	.	.
GCF_020389525.1_ASM2038952v1_genomic.fna	9	80	.	.	.	.	.	.	.	.	.	.	.	.	.	.	.	.	.	.	99.93	99.91	.	.	100	100	.	.	.	.	.	.	.	.	.	.	.	.	100	.	.	.	100	100	100	.	.	.	.
GCF_020389545.1_ASM2038954v1_genomic.fna	9	80	.	.	.	.	.	.	.	.	.	.	.	.	.	.	.	.	.	.	99.93	99.91	.	.	100	100	.	.	.	.	.	.	.	.	.	.	.	.	100	.	.	.	100	100	100	.	.	.	.
GCF_020389565.1_ASM2038956v1_genomic.fna	9	80	.	.	.	.	.	.	.	.	.	.	.	.	.	.	.	.	.	.	99.93	99.91	.	.	100	100	.	.	.	.	.	.	.	.	.	.	.	.	100	.	.	.	100	100	100	.	.	.	.
GCF_020526105.1_ASM2052610v1_genomic.fna	10	75	.	.	.	.	.	.	.	.	.	.	.	.	.	.	.	.	.	100	100	100	.	.	100	100	.	.	.	.	.	.	.	.	.	.	.	.	99.17	.	.	.	100	100	100	.	.	.	.
GCF_020702135.2_ASM2070213v2_genomic.fna	15	63	99.44	.	.	.	.	.	.	.	99.87	.	.	.	.	.	.	100	.	.	100	99.91	.	.	100	100	.	.	.	.	100	.	.	100	.	.	.	.	99.58	.	.	.	100	100	100	.	.	.	.
GCF_020702515.2_ASM2070251v2_genomic.fna	15	79	.	.	.	.	100	.	100	.	99.87	.	.	.	.	.	.	100	.	.	100	100	.	100	100	100	.	.	.	.	.	.	.	.	.	.	100	.	99.58	.	.	.	100	100	100	.	.	.	.
GCF_020702535.2_ASM2070253v2_genomic.fna	10	64	.	.	.	.	.	.	.	.	.	.	.	.	.	.	.	100	.	.	100	99.91	.	.	100	100	.	.	.	.	.	.	.	.	.	.	.	.	100	.	.	.	100	100	100	.	.	.	.
GCF_020702545.2_ASM2070254v2_genomic.fna	15	62	99.44	.	.	.	.	.	.	.	99.87	.	.	.	.	.	.	100	.	.	100	99.91	.	.	100	100	.	.	.	.	.	.	.	100	.	.	100	.	99.58	.	.	.	100	100	100	.	.	.	.
GCF_020702575.2_ASM2070257v2_genomic.fna	11	65	.	.	.	.	.	.	.	.	.	.	.	.	.	.	.	100	.	.	100	99.91	.	.	100	100	.	.	.	.	.	.	.	.	.	.	100	.	99.58	.	.	.	100	100	100	.	.	.	.
GCF_020702585.2_ASM2070258v2_genomic.fna	15	64	99.44	.	.	.	.	.	.	.	99.87	.	.	.	.	.	.	100	.	.	100	99.91	.	.	100	100	.	.	.	.	.	.	.	100	.	.	100	.	99.58	.	.	.	100	100	100	.	.	.	.
GCF_020702615.2_ASM2070261v2_genomic.fna	11	65	.	.	.	.	.	.	.	.	.	.	.	.	.	.	.	100	.	.	100	99.91	.	.	100	100	.	.	.	.	.	.	.	.	.	.	100	.	99.58	.	.	.	100	100	100	.	.	.	.
GCF_020881895.1_ASM2088189v1_genomic.fna	10	65	.	.	.	.	.	.	.	.	.	.	.	.	.	.	.	.	.	.	100	99.91	.	.	100	100	.	.	.	.	.	.	.	.	.	.	100	.	99.58	.	.	.	100	100	100	.	.	.	.
GCF_020886635.1_ASM2088663v1_genomic.fna	11	77	100.00;100.00;100.00	.	.	.	.	.	.	.	.	.	.	.	.	.	.	100	.	.	99.93	99.91	.	.	100	100	.	.	.	.	.	.	.	.	.	.	.	.	100	.	.	.	100	100	100	.	.	.	.
GCF_020887155.1_ASM2088715v1_genomic.fna	13	73	100	.	.	.	.	.	.	.	.	.	.	.	.	.	.	100	.	.	99.93	99.91	.	.	100	100	.	100	.	.	.	.	.	.	.	.	100	.	100	.	.	.	100	100	100	.	.	.	.
GCF_020887215.1_ASM2088721v1_genomic.fna	10	69	.	.	.	.	.	.	.	.	.	.	.	.	.	.	.	100	.	.	99.93	99.91	.	.	100	100	.	.	.	.	.	.	.	.	.	.	.	.	99.17	.	.	.	100	100	100	.	.	.	.
GCF_020889645.1_ASM2088964v1_genomic.fna	9	69	.	.	.	.	.	.	.	.	.	.	.	.	.	.	.	.	.	.	100	100	.	.	100	100	.	.	.	.	.	.	.	.	.	.	.	.	100	.	.	.	100	100	100	.	.	.	.
GCF_020889665.1_ASM2088966v1_genomic.fna	10	67	.	.	.	.	.	.	.	.	.	.	.	.	.	.	.	.	.	99.76	100	100	.	.	100	100	.	.	.	.	.	.	.	.	.	.	.	.	99.58	.	.	.	100	100	100	.	.	.	.
GCF_020985245.1_ASM2098524v1_genomic.fna	10	81	.	.	.	.	.	.	.	.	.	.	.	.	.	.	.	.	.	100	100	100	.	.	100	100	.	.	.	.	.	.	.	.	.	.	.	.	99.17	.	.	.	100	100	100	.	.	.	.
GCF_021172865.1_ASM2117286v1_genomic.fna	14	68	.	100	.	100.00;100.00	.	.	.	100.00;100.00	.	.	.	.	.	.	.	100.00;100.00;100.00	.	100	100	99.91	.	.	100	100	.	.	.	.	.	.	.	.	.	.	.	.	99.58	.	.	.	100	100	100	.	.	.	.
GCF_021172885.1_ASM2117288v1_genomic.fna	14	80	.	.	.	.	.	.	.	.	.	.	.	.	.	.	.	100	.	100	100	100	.	.	100	100	.	.	.	.	.	.	.	.	.	.	100	.	100	.	.	.	100	100	100	100	100	.	.
GCF_021172905.1_ASM2117290v1_genomic.fna	18	78	.	.	.	.	100	.	.	.	.	.	.	.	.	.	.	100	100	100	100	100	.	.	100	100	.	100	.	.	.	.	.	.	.	.	100	.	100	.	.	.	100	100	100	100	100	.	.
GCF_021172925.1_ASM2117292v1_genomic.fna	12	80	.	.	.	.	.	.	.	.	.	.	.	.	.	.	.	100.00;100.00	.	100	100	100	.	.	100	100	.	.	.	.	.	.	.	.	.	.	100	.	100	.	.	.	100	100	100	.	.	.	.
GCF_021172945.1_ASM2117294v1_genomic.fna	16	74	.	.	.	.	100	.	.	.	.	.	.	.	.	.	.	100	100	100	100	100	.	.	100	100	.	.	.	.	.	.	.	.	.	.	100	.	100	.	.	.	100	100	100	100	100	.	.
GCF_021249285.1_ASM2124928v1_genomic.fna	12	75	.	.	.	.	.	.	.	.	.	.	.	.	.	.	.	100	.	100	100	100	.	.	100	100	.	.	.	.	.	.	.	.	.	.	100	.	100	.	.	.	100	100	100	.	.	.	.
GCF_021390135.1_ASM2139013v1_genomic.fna	10	77	.	.	.	.	.	.	.	.	.	.	.	.	.	.	.	.	.	100	100	100	.	.	100	100	.	.	.	.	.	.	.	.	.	.	.	.	99.17	.	.	.	100	100	100	.	.	.	.
GCF_021491715.1_ASM2149171v1_genomic.fna	10	79	.	.	.	.	.	.	.	.	.	.	.	.	.	.	.	.	.	100	99.65	100	.	.	100	100	.	.	.	.	.	.	.	.	.	.	.	.	100	.	.	.	100	100	100	.	.	.	.
GCF_021491735.1_ASM2149173v1_genomic.fna	10	79	.	.	.	.	.	.	.	.	.	.	.	.	.	.	.	.	.	100	99.65	100	.	.	100	100	.	.	.	.	.	.	.	.	.	.	.	.	100	.	.	.	100	100	100	.	.	.	.
GCF_021491775.1_ASM2149177v1_genomic.fna	11	74	.	.	.	.	.	.	.	.	.	.	.	.	.	.	.	.	.	100	100	99.91	.	.	100	100	.	.	100	.	.	.	.	.	.	.	.	.	99.58	.	.	.	100	100	100	.	.	.	.
GCF_021491835.1_ASM2149183v1_genomic.fna	11	76	.	.	.	.	.	.	.	.	.	.	.	.	.	.	.	.	.	100	100	100	.	.	100	100	.	.	100	.	.	.	.	.	.	.	.	.	99.17	.	.	.	100	100	100	.	.	.	.
GCF_021491895.1_ASM2149189v1_genomic.fna	9	71	.	.	.	.	.	.	.	.	.	.	.	.	.	.	.	.	.	.	100	99.91	.	.	100	100	.	.	.	.	.	.	.	.	.	.	.	.	99.17	.	.	.	100	100	100	.	.	.	.
GCF_021513355.1_ASM2151335v1_genomic.fna	10	74	.	.	.	.	.	.	.	.	.	.	.	.	.	.	.	100	.	.	100	100	.	.	100	100	.	.	.	.	.	.	.	.	.	.	.	.	100	.	.	.	100	100	100	.	.	.	.
GCF_021725475.1_ASM2172547v1_genomic.fna	12	77	.	.	.	100	.	.	.	100	.	.	.	.	.	.	.	100	.	.	99.93	99.91	.	.	100	100	.	.	.	.	.	.	.	.	.	.	.	.	100	.	.	.	100	100	100	.	.	.	.
GCF_021869805.1_ASM2186980v1_genomic.fna	16	78	.	100	.	100.00;100.00	.	.	.	100.00;100.00	.	.	.	.	.	.	.	.	.	100	100	100	.	.	100	100	.	.	.	.	.	.	.	.	.	.	100	.	100	100	100	.	100	100	100	.	.	.	.
GCF_022163365.1_ASM2216336v1_genomic.fna	11	72	.	.	.	.	.	.	.	.	.	.	.	.	.	.	.	100	.	100	100	99.91	.	.	100	100	.	.	.	.	.	.	.	.	.	.	.	.	99.58	.	.	.	100	100	100	.	.	.	.
GCF_022163485.1_ASM2216348v1_genomic.fna	11	82	.	.	.	.	.	.	.	.	.	.	.	.	.	.	.	100	.	100	100	100	.	.	100	100	.	.	.	.	.	.	.	.	.	.	.	.	99.17	.	.	.	100	100	100	.	.	.	.
GCF_022221525.1_ASM2222152v1_genomic.fna	20	74	100	100	100	.	.	.	.	.	.	100	.	.	.	.	.	100	.	100	100	100	.	.	100	100	.	.	100	.	100	.	.	.	.	100	100	.	100	.	.	.	100	100	100	.	.	.	.
GCF_022221545.1_ASM2222154v1_genomic.fna	18	75	99.44	.	.	.	.	.	.	.	99.87;99.87	.	.	.	.	.	.	100	.	100	100	100	.	100	100	100	.	.	.	.	100.00;100.00	.	.	.	.	.	100	.	100	100	100	.	100	100	100	.	.	.	.
GCF_022221565.1_ASM2222156v1_genomic.fna	12	83	.	.	.	.	.	.	.	.	.	.	.	.	.	.	.	100	.	.	100	100	.	.	100	100	.	.	100	.	.	.	.	.	.	.	100	.	99.58	.	.	.	100	100	100	.	.	.	.
GCF_022226975.1_ASM2222697v1_genomic.fna	9	76	.	.	.	.	.	.	.	.	.	.	.	.	.	.	.	.	.	.	99.93	99.91	.	.	100	100	.	.	.	.	.	.	.	.	.	.	.	.	100	.	.	.	100	100	100	.	.	.	.
GCF_022226995.1_ASM2222699v1_genomic.fna	11	79	.	.	.	.	.	.	.	.	.	.	.	.	.	.	.	100	.	100	100	100	.	.	100	100	.	.	.	.	.	.	.	.	.	.	.	.	99.17	.	.	.	100	100	100	.	.	.	.
GCF_022385275.1_ASM2238527v1_genomic.fna	14	73	.	.	.	.	100	.	100	.	99.87	.	.	.	.	.	.	100	.	.	100	100	.	100	100	100	.	.	.	.	.	.	.	.	.	.	.	.	100	.	.	.	100	100	100	.	.	.	.
GCF_022406675.1_ASM2240667v1_genomic.fna	21	74	100	100	100	.	.	.	.	.	.	100	.	.	.	.	.	100.00;100.00	.	100	100	100	.	.	100	100	100	.	100	.	100	.	.	.	.	100	100	.	100	.	.	.	100	100	100	.	.	.	.
GCF_022494545.1_ASM2249454v1_genomic.fna	11	83	.	.	.	.	.	.	.	.	.	.	.	.	.	.	.	.	.	.	100	100	.	.	100	100	.	.	100	.	.	.	.	.	.	.	100	.	99.58	.	.	.	100	100	100	.	.	.	.
GCF_022494565.1_ASM2249456v1_genomic.fna	13	78	.	.	.	.	100	.	.	.	99.87	.	.	.	.	.	.	.	.	.	100	100	.	100	100	100	.	.	.	.	.	.	.	.	.	.	100	.	100	.	.	.	100	100	100	.	.	.	.
GCF_022532145.1_ASM2253214v1_genomic.fna	12	76	.	.	.	.	.	.	.	.	.	.	.	.	.	.	.	100	.	.	100	100	.	.	100	100	.	.	.	.	.	.	.	.	.	.	100	.	100	.	.	.	100	100	100	.	.	.	.
GCF_022682325.1_ASM2268232v1_genomic.fna	13	78	.	.	.	.	100	.	.	.	99.87	.	.	.	.	.	.	.	.	.	100	100	.	100	100	100	.	.	.	.	.	.	.	.	.	.	100	.	100	.	.	.	100	100	100	.	.	.	.
GCF_022691325.1_ASM2269132v1_genomic.fna	28	75	100	.	.	.	100.00;99.75;100.00	.	.	.	99.87	.	.	.	.	.	.	100	97.79;97.61;97.79	100	100	100	.	100	100	100	.	.	.	.	.	.	.	.	.	.	100	.	100	.	.	.	100	100	100	100	100	.	.
GCF_022691345.1_ASM2269134v1_genomic.fna	28	75	99.72	.	.	.	100.00;100.00;100.00	.	.	.	99.87	.	.	.	.	.	.	100	97.79;97.79;97.79	100	100	100	.	100	100	100	.	.	.	.	.	.	.	.	.	.	100	.	100	.	.	.	100	100	100	100	100	.	.
GCF_022691365.1_ASM2269136v1_genomic.fna	16	75	.	.	.	.	100.00;100.00	.	.	.	.	.	.	.	.	.	.	100	97.79;97.61	100	100	100	.	.	100	100	.	.	.	.	.	.	.	.	.	.	100	.	100	.	.	.	100	100	100	100	100	.	.
GCF_022691385.1_ASM2269138v1_genomic.fna	16	75	.	.	.	.	100.00;100.00	.	.	.	.	.	.	.	.	.	.	100	97.79;97.79	100	100	100	.	.	100	100	.	.	.	.	.	.	.	.	.	.	100	.	100	.	.	.	100	100	100	100	100	.	.
GCF_022691405.1_ASM2269140v1_genomic.fna	16	75	.	.	.	.	100.00;100.00	.	.	.	.	.	.	.	.	.	.	100	97.79;97.79	100	100	100	.	.	100	100	.	.	.	.	.	.	.	.	.	.	100	.	100	.	.	.	100	100	100	100	100	.	.
GCF_022691425.1_ASM2269142v1_genomic.fna	16	75	.	.	.	.	100.00;100.00	.	.	.	.	.	.	.	.	.	.	100	97.42;97.79	100	100	100	.	.	100	100	.	.	.	.	.	.	.	.	.	.	100	.	100	.	.	.	100	100	100	100	100	.	.
GCF_022693165.1_ASM2269316v1_genomic.fna	28	75	100	.	.	.	100.00;100.00;100.00	.	.	.	99.87	.	.	.	.	.	.	100	97.79;97.79;97.79	100	100	100	.	100	100	100	.	.	.	.	.	.	.	.	.	.	100	.	100	.	.	.	100	100	100	100	100	.	.
GCF_022693185.1_ASM2269318v1_genomic.fna	28	75	99.79	.	.	.	100.00;100.00;100.00	.	.	.	99.87	.	.	.	.	.	.	100	97.79;97.42;97.79	100	100	100	.	100	100	100	.	.	.	.	.	.	.	.	.	.	100	.	100	.	.	.	100	100	100	100	100	.	.
GCF_022693205.1_ASM2269320v1_genomic.fna	27	75	100	.	.	.	100.00;100.00;100.00	.	.	.	99.87	.	.	.	.	.	.	100	97.79;97.79;97.79	100	100	100	.	100	100	100	.	.	.	.	.	.	.	.	.	.	.	.	99.17	.	.	.	100	100	100	100	100	.	.
GCF_022693225.1_ASM2269322v1_genomic.fna	27	75	99.72	.	.	.	100.00;99.87;100.00	.	.	.	99.87	.	.	.	.	.	.	100	97.79;97.79;97.79	100	100	100	.	100	100	100	.	.	.	.	.	.	.	.	.	.	.	.	99.17	.	.	.	100	100	100	100	100	.	.
GCF_022693245.1_ASM2269324v1_genomic.fna	28	75	100	.	.	.	100.00;100.00;100.00	.	.	.	99.87	.	.	.	.	.	.	100	97.61;97.79;97.79	100	100	100	.	100	100	100	.	.	.	.	.	.	.	.	.	.	100	.	100	.	.	.	100	100	100	100	100	.	.
GCF_022693265.1_ASM2269326v1_genomic.fna	28	75	99.79	.	.	.	100.00;100.00;100.00	.	.	.	99.87	.	.	.	.	.	.	100	97.79;97.79;97.79	100	100	100	.	100	100	100	.	.	.	.	.	.	.	.	.	.	100	.	100	.	.	.	100	100	100	100	100	.	.
GCF_022693285.1_ASM2269328v1_genomic.fna	28	75	100	.	.	.	100.00;100.00;100.00	.	.	.	99.87	.	.	.	.	.	.	100	97.79;97.79;97.79	100	100	100	.	100	100	100	.	.	.	.	.	.	.	.	.	.	100	.	100	.	.	.	100	100	100	100	100	.	.
GCF_022693305.1_ASM2269330v1_genomic.fna	28	75	99.86	.	.	.	100.00;100.00;100.00	.	.	.	99.87	.	.	.	.	.	.	100	97.79;97.79;97.79	100	100	100	.	100	100	100	.	.	.	.	.	.	.	.	.	.	100	.	100	.	.	.	100	100	100	100	100	.	.
GCF_022693325.1_ASM2269332v1_genomic.fna	28	75	99.93	.	.	.	100.00;100.00;100.00	.	.	.	99.87	.	.	.	.	.	.	100	97.79;97.79;100.00	100	100	100	.	100	100	100	.	.	.	.	.	.	.	.	.	.	100	.	100	.	.	.	100	100	100	100	100	.	.
GCF_022699245.1_ASM2269924v1_genomic.fna	13	79	.	.	.	.	.	.	.	.	.	.	.	.	.	.	.	100.00;100.00	.	100	100	100	.	.	100	100	.	.	100	.	.	.	.	.	.	.	100	.	100	.	.	.	100	100	100	.	.	.	.
GCF_022699265.1_ASM2269926v1_genomic.fna	13	79	.	.	.	.	.	.	.	.	.	.	.	.	.	.	.	100	.	100	100	100	.	.	100	100	.	.	99.80;100.00	.	.	.	.	.	.	.	100	.	100	.	.	.	100	100	100	.	.	.	.
GCF_022699285.1_ASM2269928v1_genomic.fna	13	79	.	.	.	.	.	.	.	.	.	.	.	.	.	.	.	100	.	100	100	100	.	.	100	100	.	.	100	.	.	.	.	.	.	.	100	.	100	.	.	.	100	100	100	.	.	.	.
GCF_022809795.1_ASM2280979v1_genomic.fna	18	78	100	.	.	100.00;100.00	.	.	.	100.00;100.00	.	.	.	.	.	.	.	.	.	100	100	100	.	.	100	100	.	.	.	.	.	.	.	.	.	.	100	.	100	100	100	.	100	100	100	.	.	.	99.97
GCF_022832755.1_ASM2283275v1_genomic.fna	19	77	100	.	.	100.00;100.00	.	.	.	100	.	100	.	.	.	.	.	100	.	100	100	100	.	.	100	100	.	.	.	.	.	.	.	.	.	.	100	.	100	100	100	.	100	100	100	.	.	.	.
GCF_022832835.1_ASM2283283v1_genomic.fna	19	77	100	.	.	100.00;100.00	.	.	.	100	.	100	.	.	.	.	.	100	.	100	100	100	.	.	100	100	.	.	.	.	.	.	.	.	.	.	100	.	100	100	100	.	100	100	100	.	.	.	.
GCF_022870625.1_ASM2287062v1_genomic.fna	16	75	.	100	.	100.00;100.00	.	.	.	100.00;100.00	.	.	.	.	.	.	.	.	.	100	100	100	.	.	100	100	.	.	.	.	.	.	.	.	.	.	100	.	100	100	100	.	100	100	100	.	.	.	.
GCF_023170025.1_ASM2317002v1_genomic.fna	12	73	.	.	.	.	.	.	.	.	.	.	.	.	.	.	.	100	.	100	100	99.91	.	.	100	100	.	.	.	.	.	.	.	.	.	.	100	.	100	.	.	.	100	100	100	.	.	.	.
GCF_023223475.1_ASM2322347v1_genomic.fna	11	69	.	.	.	.	.	.	.	.	.	.	.	.	.	.	.	100	.	.	99.93	99.91	.	.	100	100	.	.	.	.	.	.	.	.	.	.	100	.	100	.	.	.	100	100	100	.	.	.	.
GCF_023373745.1_ASM2337374v1_genomic.fna	12	88	.	.	.	.	.	.	.	.	.	96.19	.	.	98.33	.	.	.	.	.	100	100	.	.	100	100	.	.	.	.	.	.	.	.	.	.	100	.	100	.	.	.	100	100	100	.	.	.	.
GCF_023658665.1_ASM2365866v1_genomic.fna	11	77	.	.	.	.	.	.	.	.	.	.	.	.	.	.	.	100	.	100	100	100	.	.	100	100	.	.	.	.	.	.	.	.	.	.	.	.	99.17	.	.	.	100	100	100	.	.	.	.
GCF_024205325.1_ASM2420532v1_genomic.fna	20	78	100	100	.	100.00;100.00	.	.	.	100.00;100.00	.	.	.	.	100	.	.	.	.	100	100	100	.	.	100	100	.	.	.	.	.	.	.	.	.	.	100	.	100	100	100	.	100	100	100	.	.	.	.
GCF_024296825.1_ASM2429682v1_genomic.fna	10	76	.	.	.	.	.	.	.	.	.	.	.	.	.	.	.	.	.	100	100	100	.	.	100	100	.	.	.	.	.	.	.	.	.	.	.	.	99.17	.	.	.	100	100	100	.	.	.	.
GCF_024296845.1_ASM2429684v1_genomic.fna	11	73	.	.	.	.	.	.	.	.	.	.	.	.	.	.	.	100.00;100.00	.	100	100	99.91	.	.	100	100	.	.	.	.	.	.	.	.	.	.	.	.	99.58	.	.	.	100	100	100	.	.	.	.
GCF_024399355.1_ASM2439935v1_genomic.fna	9	84	.	.	.	.	.	.	.	.	.	.	.	.	.	.	.	.	.	.	100	100	.	.	100	100	.	.	.	.	.	.	.	.	.	.	.	.	100	.	.	.	100	100	100	.	.	.	.
GCF_024399375.1_ASM2439937v1_genomic.fna	10	82	.	.	.	.	.	.	.	.	.	.	.	.	.	.	.	.	.	99.76	100	100	.	.	100	100	.	.	.	.	.	.	.	.	.	.	.	.	99.58	.	.	.	100	100	100	.	.	.	.
GCF_024612055.1_ASM2461205v1_genomic.fna	10	72	.	.	.	.	.	.	.	.	.	.	.	.	.	.	.	.	.	.	100	99.91	.	.	100	100	.	.	100	.	.	.	.	.	.	.	.	.	99.17	.	.	.	100	100	100	.	.	.	.
GCF_024734775.1_ASM2473477v1_genomic.fna	11	81	.	.	.	100	.	.	.	100	.	.	.	.	.	.	.	.	.	.	100	100	.	.	100	100	.	.	.	.	.	.	.	.	.	.	.	.	99.17	.	.	.	100	100	100	.	.	.	.
GCF_024741355.1_ASM2474135v1_genomic.fna	10	73	.	.	.	.	.	.	.	.	.	.	.	.	.	.	.	.	.	99.76	100	100	.	.	100	100	.	.	.	.	.	.	.	.	.	.	.	.	99.17	.	.	.	100	100	100	.	.	.	.
GCF_024741375.1_ASM2474137v1_genomic.fna	10	81	.	.	.	.	.	.	.	.	.	.	.	.	.	.	.	.	.	100	100	100	.	.	100	100	.	.	.	.	.	.	.	.	.	.	.	.	99.17	.	.	.	100	100	100	.	.	.	.
GCF_024741395.1_ASM2474139v1_genomic.fna	10	76	.	.	.	.	.	.	.	.	.	.	.	.	.	.	.	.	.	100	100	100	.	.	100	100	.	.	.	.	.	.	.	.	.	.	.	.	99.17	.	.	.	100	100	100	.	.	.	.
GCF_024741415.1_ASM2474141v1_genomic.fna	9	79	.	.	.	.	.	.	.	.	.	.	.	.	.	.	.	.	.	.	100	100	.	.	100	100	.	.	.	.	.	.	.	.	.	.	.	.	100	.	.	.	100	100	100	.	.	.	.
GCF_024741435.1_ASM2474143v1_genomic.fna	10	69	.	.	.	.	.	.	.	.	.	.	.	.	.	.	.	.	.	100	100	100	.	.	100	100	.	.	.	.	.	.	.	.	.	.	.	.	99.17	.	.	.	100	100	100	.	.	.	.
GCF_024741455.1_ASM2474145v1_genomic.fna	10	68	.	.	.	.	.	.	.	.	.	.	.	.	.	.	.	.	.	100	100	100	.	.	100	100	.	.	.	.	.	.	.	.	.	.	.	.	100	.	.	.	100	100	100	.	.	.	.
GCF_024741475.1_ASM2474147v1_genomic.fna	10	80	.	.	.	.	.	.	.	.	.	.	.	.	.	.	.	.	.	100	100	100	.	.	100	100	.	.	.	.	.	.	.	.	.	.	.	.	99.17	.	.	.	100	100	100	.	.	.	.
GCF_024741495.1_ASM2474149v1_genomic.fna	9	74	.	.	.	.	.	.	.	.	.	.	.	.	.	.	.	.	.	.	100	100	.	.	100	100	.	.	.	.	.	.	.	.	.	.	.	.	99.17	.	.	.	100	100	100	.	.	.	.
GCF_024741515.1_ASM2474151v1_genomic.fna	10	74	.	.	.	.	.	.	.	.	.	.	.	.	.	.	.	.	.	100	100	100	.	.	100	100	.	.	.	.	.	.	.	.	.	.	.	.	99.17	.	.	.	100	100	100	.	.	.	.
GCF_024741535.1_ASM2474153v1_genomic.fna	10	74	.	.	.	.	.	.	.	.	.	.	.	.	.	.	.	.	.	100	100	100	.	.	100	100	.	.	.	.	.	.	.	.	.	.	.	.	100	.	.	.	100	100	100	.	.	.	.
GCF_024741555.1_ASM2474155v1_genomic.fna	9	75	.	.	.	.	.	.	.	.	.	.	.	.	.	.	.	.	.	.	100	100	.	.	100	100	.	.	.	.	.	.	.	.	.	.	.	.	99.58	.	.	.	100	100	100	.	.	.	.
GCF_024741575.1_ASM2474157v1_genomic.fna	9	79	.	.	.	.	.	.	.	.	.	.	.	.	.	.	.	.	.	.	100	100	.	.	100	100	.	.	.	.	.	.	.	.	.	.	.	.	99.17	.	.	.	100	100	100	.	.	.	.
GCF_024741595.1_ASM2474159v1_genomic.fna	10	78	.	.	.	.	.	.	.	.	.	.	.	.	.	.	.	.	.	100	100	100	.	.	100	100	.	.	.	.	.	.	.	.	.	.	.	.	99.17	.	.	.	100	100	100	.	.	.	.
GCF_024741615.1_ASM2474161v1_genomic.fna	10	69	.	.	.	.	.	.	.	.	.	.	.	.	.	.	.	.	.	100	100	100	.	.	100	100	.	.	.	.	.	.	.	.	.	.	.	.	99.17	.	.	.	100	100	100	.	.	.	.
GCF_024741635.1_ASM2474163v1_genomic.fna	9	76	.	.	.	.	.	.	.	.	.	.	.	.	.	.	.	.	.	.	100	100	.	.	100	100	.	.	.	.	.	.	.	.	.	.	.	.	99.17	.	.	.	100	100	100	.	.	.	.
GCF_024741655.1_ASM2474165v1_genomic.fna	9	75	.	.	.	.	.	.	.	.	.	.	.	.	.	.	.	.	.	.	100	100	.	.	100	100	.	.	.	.	.	.	.	.	.	.	.	.	99.17	.	.	.	100	100	100	.	.	.	.
GCF_024741675.1_ASM2474167v1_genomic.fna	10	75	.	.	.	.	.	.	.	.	.	.	.	.	.	.	.	.	.	100	100	100	.	.	100	100	.	.	.	.	.	.	.	.	.	.	.	.	99.17	.	.	.	100	100	100	.	.	.	.
GCF_024741695.1_ASM2474169v1_genomic.fna	10	69	.	.	.	.	.	.	.	.	.	.	.	.	.	.	.	.	.	100	100	100	.	.	100	100	.	.	.	.	.	.	.	.	.	.	.	.	99.17	.	.	.	100	100	100	.	.	.	.
GCF_024741715.1_ASM2474171v1_genomic.fna	10	71	.	.	.	.	.	.	.	.	.	.	.	.	.	.	.	.	.	100	100	100	.	.	100	100	.	.	.	.	.	.	.	.	.	.	.	.	99.17	.	.	.	100	100	100	.	.	.	.
GCF_024741775.1_ASM2474177v1_genomic.fna	9	79	.	.	.	.	.	.	.	.	.	.	.	.	.	.	.	.	.	.	100	100	.	.	100	100	.	.	.	.	.	.	.	.	.	.	.	.	99.17	.	.	.	100	100	100	.	.	.	.
GCF_900004855.1_BB155_genomic.fna	9	70	.	.	.	.	.	.	.	.	.	.	.	.	.	.	.	.	.	.	100	99.91	.	.	100	100	.	.	.	.	.	.	.	.	.	.	.	.	99.17	.	.	.	100	100	100	.	.	.	.
GCF_900017775.1_NZAK3_genomic.fna	13	81	.	.	.	.	.	.	.	.	.	.	.	.	.	.	.	100	.	100	100	100	.	.	100	100	.	.	.	.	.	.	100	.	.	.	100	.	100	.	.	.	100	100	100	.	.	.	.
GCF_900092595.1_Sa_Newman_UoM_genomic.fna	10	81	.	.	.	.	.	.	.	.	.	.	.	.	.	.	.	.	.	100	100	100	.	.	100	100	.	.	.	.	.	.	.	.	.	.	.	.	99.17	.	.	.	100	100	100	.	.	.	.
GCF_900096745.1_AUS0325_genomic.fna	10	81	.	.	.	.	.	.	.	.	.	.	.	.	.	.	.	100	.	.	100	100	.	.	100	100	.	.	.	.	.	.	.	.	.	.	.	.	99.17	.	.	.	100	100	100	.	.	.	.
GCF_900129335.1_PP_HGAG_QV30_2SC_T4_genomic.fna	15	80	.	.	.	100	.	.	.	100	.	.	.	.	.	.	.	100	.	100	100	100	.	.	100	100	.	.	.	.	.	.	100	.	.	.	100	.	100	.	.	.	100	100	100	.	.	.	.
GCF_900323905.1_24117-WT_genomic.fna	10	76	.	.	.	.	.	.	.	.	.	.	.	.	.	.	.	.	.	100	100	100	.	.	100	100	.	.	.	.	.	.	.	.	.	.	.	.	99.17	.	.	.	100	100	100	.	.	.	.
GCF_900323925.1_1549-WT_genomic.fna	9	79	.	.	.	.	.	.	.	.	.	.	.	.	.	.	.	.	.	.	99.93	99.91	.	.	100	100	.	.	.	.	.	.	.	.	.	.	.	.	100	.	.	.	100	100	100	.	.	.	.
GCF_900323955.1_1549-REV_genomic.fna	9	79	.	.	.	.	.	.	.	.	.	.	.	.	.	.	.	.	.	.	99.93	99.91	.	.	100	100	.	.	.	.	.	.	.	.	.	.	.	.	100	.	.	.	100	100	100	.	.	.	.
GCF_900323965.1_1549-SCV_genomic.fna	9	79	.	.	.	.	.	.	.	.	.	.	.	.	.	.	.	.	.	.	99.93	99.91	.	.	100	100	.	.	.	.	.	.	.	.	.	.	.	.	100	.	.	.	100	100	100	.	.	.	.
GCF_900324045.1_24117-REV_genomic.fna	10	76	.	.	.	.	.	.	.	.	.	.	.	.	.	.	.	.	.	100	100	100	.	.	100	100	.	.	.	.	.	.	.	.	.	.	.	.	99.17	.	.	.	100	100	100	.	.	.	.
GCF_900324065.1_24117-SCV_genomic.fna	10	76	.	.	.	.	.	.	.	.	.	.	.	.	.	.	.	.	.	100	100	100	.	.	100	100	.	.	.	.	.	.	.	.	.	.	.	.	99.17	.	.	.	100	100	100	.	.	.	.
GCF_900324205.1_1_1439_genomic.fna	13	66	.	.	.	.	.	.	.	.	.	.	.	.	.	.	.	100	.	.	99.93	99.91	.	.	100	100	.	.	.	.	.	.	.	.	.	.	100	.	99.58	.	.	.	100	100	100	.	.	.	.
GCF_900324215.1_3_LA_115_genomic.fna	17	67	.	.	.	100	.	.	.	100	.	.	.	.	.	.	.	100	.	.	100	99.91	.	.	100	100	.	.	100	.	.	.	.	.	.	.	100	.	99.58	.	.	.	100	100	100	.	.	.	.
GCF_900324225.1_7_4623_genomic.fna	17	67	.	.	.	100	.	.	.	100	.	.	.	.	.	.	.	100	.	.	100	99.91	.	.	100	100	.	.	100	.	.	.	.	.	.	.	100	.	99.58	.	.	.	100	100	100	.	.	.	.
GCF_900324235.1_5_3949_genomic.fna	14	68	.	.	.	.	.	.	.	.	.	.	.	.	.	.	.	100	.	.	100	99.91	.	.	100	100	.	.	100	.	.	.	.	.	.	.	100	.	99.58	.	.	.	100	100	100	.	.	.	.
GCF_900324255.1_2_LA_86_genomic.fna	17	67	.	.	.	100	.	.	.	100	.	.	.	.	.	.	.	100	.	.	100	99.91	.	.	100	100	.	.	100	.	.	.	.	.	.	.	100	.	99.58	.	.	.	100	100	100	.	.	.	.
GCF_900324265.1_9_LA_281_genomic.fna	17	68	.	.	.	100	.	.	.	100	.	.	.	.	.	.	.	100	.	.	100	99.91	.	.	100	100	.	.	100	.	.	.	.	.	.	.	100	.	100	.	.	.	100	100	100	.	.	.	.
GCF_900324275.1_6_LA_232_genomic.fna	15	66	.	.	.	99.62;100.00	.	.	.	100.00;100.00	.	.	.	.	.	.	.	100	.	.	100	99.91	.	.	100	100	.	.	.	.	.	.	.	.	.	.	100	.	99.58	.	.	.	100	100	100	.	.	.	.
GCF_900324285.1_4_LA_208_genomic.fna	13	64	.	.	.	.	.	.	.	.	.	.	.	.	.	.	.	100	.	.	100	99.91	.	.	100	100	.	.	.	.	.	.	.	.	.	.	100	.	99.58	.	.	.	100	100	100	.	.	.	.
GCF_900324295.1_16_LA_309_genomic.fna	14	66	100	.	.	.	.	.	.	.	.	.	.	.	.	.	.	100	.	.	100	99.91	.	.	100	100	.	.	.	.	.	.	.	.	.	.	100	.	99.58	.	.	.	100	100	100	.	.	.	.
GCF_900324305.1_13_LA_301_genomic.fna	17	67	.	.	.	100	.	.	.	100	.	.	.	.	.	.	.	100	.	.	100	99.91	.	.	100	100	.	.	100	.	.	.	.	.	.	.	100	.	99.58	.	.	.	100	100	100	.	.	.	.
GCF_900324315.1_12_LA_293_genomic.fna	13	66	.	.	.	.	.	.	.	.	.	.	.	.	.	.	.	100	.	.	100	99.91	.	.	100	100	.	.	.	.	.	.	.	.	.	.	100	.	99.58	.	.	.	100	100	100	.	.	.	.
GCF_900324325.1_14_5418_genomic.fna	17	67	.	.	.	100	.	.	.	100	.	.	.	.	.	.	.	100	.	.	100	99.91	.	.	100	100	.	.	100	.	.	.	.	.	.	.	100	.	99.58	.	.	.	100	100	100	.	.	.	.
GCF_900324335.1_15_LA_305_genomic.fna	13	64	.	.	.	.	.	.	.	.	.	.	.	.	.	.	.	.	.	.	100	99.91	.	.	100	100	.	.	.	.	.	.	.	.	.	.	100	.	99.58	.	.	.	100	100	100	.	.	.	.
GCF_900324345.1_17_LA_343_genomic.fna	14	64	100	.	.	.	.	.	.	.	.	.	.	.	.	.	.	100	.	.	100	99.91	.	.	100	100	.	.	.	100	.	.	.	.	.	.	100	.	100	.	.	.	100	100	100	.	.	.	.
GCF_900324355.1_10_5235_genomic.fna	13	66	.	.	.	.	.	.	.	.	.	.	.	.	.	.	.	100	.	.	100	99.91	.	.	100	100	.	.	.	.	.	.	.	.	.	.	100	.	99.58	.	.	.	100	100	100	.	.	.	.
GCF_900324365.1_19_LA_388_genomic.fna	17	67	.	.	.	100	.	.	.	100	.	.	.	.	.	.	.	100	.	.	100	99.91	.	.	100	100	.	.	100	.	.	.	.	.	.	.	100	.	99.58	.	.	.	100	100	100	.	.	.	.
GCF_900324385.1_20_LA_415_genomic.fna	17	67	.	.	.	100	.	.	.	100	.	.	.	.	.	.	.	100	.	.	100	99.91	.	.	100	100	.	.	100	.	.	.	.	.	.	.	100	.	99.58	.	.	.	100	100	100	.	.	.	.
GCF_900324405.1_21_LA_436_genomic.fna	17	67	.	.	.	100	.	.	.	100	.	.	.	.	.	.	.	100	.	.	100	99.91	.	.	100	100	.	.	100	.	.	.	.	.	.	.	100	.	99.58	.	.	.	100	100	100	.	.	.	.
GCF_900324415.1_22_LA_562_genomic.fna	14	65	100	.	.	.	.	.	.	.	.	.	.	.	.	.	.	100	.	.	100	99.91	.	.	100	100	.	.	.	100	.	.	.	.	.	.	100	.	100	.	.	.	100	100	100	.	.	.	.
GCF_900474535.1_40853_C01_genomic.fna	9	76	.	.	.	.	.	.	.	.	.	.	.	.	.	.	.	.	.	.	100	100	.	.	100	100	.	.	.	.	.	.	.	.	.	.	.	.	99.17	.	.	.	100	100	100	.	.	.	.
GCF_900474575.1_40415_F02_genomic.fna	20	75	100	.	.	100.00;100.00	.	.	.	100.00;100.00	.	.	.	.	.	.	.	100	.	100	100	100	.	.	100	100	.	.	100	.	.	.	.	.	.	.	100	.	99.58	100	100	.	100	100	100	.	.	.	.
GCF_900474675.1_40961_F01_genomic.fna	9	78	.	.	.	.	.	.	.	.	.	.	.	.	.	.	.	.	.	.	100	100	.	.	100	100	.	.	.	.	.	.	.	.	.	.	.	.	99.17	.	.	.	100	100	100	.	.	.	.
GCF_900475055.1_42197_E02_genomic.fna	14	78	.	.	.	100.00;100.00	.	.	.	100.00;100.00	.	.	.	.	.	.	.	100	.	100	99.1	100	.	.	100	100	.	.	.	.	.	.	.	.	.	.	.	.	99.17	.	.	.	100	100	100	.	.	.	.
GCF_900475245.1_43024_E01_genomic.fna	10	79	.	.	.	.	.	.	.	.	.	.	.	.	.	.	.	.	.	100	100	100	.	.	100	100	.	.	.	.	.	.	.	.	.	.	.	.	99.17	.	.	.	100	100	100	.	.	.	.
GCF_900607245.1_JKD6009_genomic.fna	21	77	100.00;100.00	100	.	100.00;100.00	.	.	.	100.00;100.00	.	.	.	.	.	.	.	100	.	100	100	100	.	.	100	100	.	100	.	.	.	.	.	.	.	.	100	.	99.17	100	100	.	100	100	100	.	.	.	.
GCF_900607255.1_BPH2019_genomic.fna	21	78	100	100	.	99.87;100.00	.	.	.	100.00;100.00	.	.	.	.	.	.	.	100	.	100	100	100	.	.	100	100	.	.	.	.	.	.	.	.	.	.	100	.	99.17	100	100	.	100	100	100	.	.	.	99.97
GCF_900607265.1_BPH2003_genomic.fna	22	78	100	.	.	100.00;100.00	100	.	.	100.00;100.00	.	.	.	.	.	.	.	100	.	100	100	100	.	.	100	100	.	.	100	.	.	.	.	.	.	.	100	.	99.58	100	100	.	100	100	100	.	.	.	.
GCF_900607275.1_BPH2070_genomic.fna	20	74	100	.	.	100.00;100.00;100.00	.	.	.	100.00;100.00;100.00	.	.	.	.	.	.	.	100	.	100	100	100	.	.	100	100	.	100	.	.	.	.	.	.	.	.	100	.	99.58	100	85.04	.	100	100	100	.	.	.	.
GCF_900607285.1_BPH3244_genomic.fna	20	76	100	100	.	100.00;100.00	.	.	.	100.00;100.00	.	.	.	.	.	.	.	100	.	100	100	100	.	.	100	100	.	.	.	.	.	.	.	.	.	.	100	.	99.17	100	100	.	100	100	100	.	.	.	.
GCF_900607295.1_BPH2869_genomic.fna	21	76	100.00;100.00	100	.	100.00;100.00	.	.	.	100.00;100.00	.	.	.	.	.	.	.	100	.	100	100	100	.	.	100	100	.	100	.	.	.	.	.	.	.	.	100	.	99.17	100	100	.	100	100	100	.	.	.	.
GCF_900607305.1_BPH2056_genomic.fna	23	78	100	.	.	100.00;99.87;100.00	100	.	.	100.00;100.00;100.00	.	.	.	.	.	.	.	100	100	100	100	100	.	.	100	100	.	100	.	.	.	.	.	.	.	.	100	.	99.58	100	85.04	.	100	100	100	.	.	.	.
GCF_900620215.1_BPH2760_genomic.fna	12	83	.	.	.	.	.	.	.	.	.	.	.	.	.	.	.	100	.	.	100	100	.	.	100	100	.	.	.	.	.	.	.	.	.	.	.	.	99.17	.	.	99.42	100	100	100	.	.	100	.
GCF_900620225.1_BPH2819_genomic.fna	11	76	.	.	.	.	.	.	.	.	.	.	.	.	.	.	.	100	.	100	100	100	.	.	100	100	.	.	.	.	.	.	.	.	.	.	.	.	99.17	.	.	.	100	100	100	.	.	.	.
GCF_900620235.1_BPH2900_genomic.fna	12	67	.	.	.	.	.	.	.	.	.	100	.	.	.	.	.	100	.	.	99.93	99.91	.	.	100	100	.	.	.	.	.	.	.	.	.	.	100	.	100	.	.	.	100	100	100	.	.	.	.
GCF_900620245.1_BPH2947_genomic.fna	23	77	100	.	.	100.00;100.00	100	.	.	100.00;100.00	.	.	.	.	.	.	.	100	100	100	100	100	.	.	100	100	.	.	100	.	.	.	.	.	.	.	100	.	99.58	100	100	.	100	100	100	.	.	.	.
GCF_900620255.1_BPH2986_genomic.fna	16	82	.	.	.	.	100	.	.	.	.	.	.	.	.	.	.	100	97.79	100	100	100	.	.	100	100	.	.	.	.	.	.	.	.	.	.	100	.	100	.	.	.	100	100	100	100	100	.	.
GCF_900635255.1_40415_D02_genomic.fna	12	68	.	.	.	.	.	.	.	.	.	.	.	.	.	.	100	.	.	100	100	100	.	.	100	100	.	.	.	.	.	.	.	.	.	.	.	99.95	100	.	.	.	100	99.76	100	.	.	.	.
GCF_900635305.1_40961_G01_genomic.fna	9	77	.	.	.	.	.	.	.	.	.	.	.	.	.	.	.	.	.	.	100	100	.	.	100	100	.	.	.	.	.	.	.	.	.	.	.	.	99.17	.	.	.	100	100	100	.	.	.	.
GCF_900635315.1_41255_H01_genomic.fna	10	82	.	.	.	.	.	.	.	.	.	.	.	.	.	.	.	.	.	100	100	99.91	.	.	100	100	.	.	.	.	.	.	.	.	.	.	.	.	100	.	.	.	100	100	100	.	.	.	.
GCF_900635335.1_41556_G01_genomic.fna	11	73	.	.	.	.	.	.	.	.	.	.	.	.	.	.	.	100	.	100	100	99.91	.	.	100	100	.	.	.	.	.	.	.	.	.	.	.	.	99.58	.	.	.	100	100	100	.	.	.	.
GCF_900635905.1_35910_F01_genomic.fna	11	67	.	.	.	.	.	.	.	.	.	.	.	.	.	.	.	100	.	.	99.93	99.91	.	.	100	100	.	.	.	.	.	.	.	.	.	.	100	.	100	.	.	.	100	100	100	.	.	.	.
GCF_900636335.1_40798_F01_genomic.fna	10	83	.	.	.	.	.	.	.	.	.	.	.	.	.	.	.	.	.	100	100	99.91	.	.	100	100	.	.	.	.	.	.	.	.	.	.	.	.	100	.	.	.	100	100	100	.	.	.	.
GCF_900636695.1_43874_B01_genomic.fna	10	82	.	.	.	.	.	.	.	.	.	.	.	.	.	.	.	.	.	100	100	99.91	.	.	100	100	.	.	.	.	.	.	.	.	.	.	.	.	100	.	.	.	100.00;99.71	100.00;99.05	100	.	.	.	.
GCF_900637155.1_49386_H02_genomic.fna	13	72	.	.	.	100.00;100.00	.	.	.	100.00;100.00	.	.	.	.	.	.	.	100	.	100	100	99.91	.	.	100	100	.	.	.	.	.	.	.	.	.	.	.	.	99.58	.	.	.	100	100	100	.	.	.	.
GCF_903932595.1_P3.1_genomic.fna	17	77	100	.	.	100.00;100.00	100	.	.	100.00;100.00	.	.	.	.	.	.	.	.	100	100	100	100	.	100	100	100	.	.	.	.	.	.	.	.	.	.	100	.	99.17	.	.	.	100	100	100	.	.	.	.
GCF_903932605.1_HU-14_genomic.fna	17	77	100	.	.	100.00;100.00	100	.	.	100.00;100.00	.	.	.	.	.	.	.	.	100	100	100	100	.	100	100	100	.	.	.	.	.	.	.	.	.	.	100	.	99.17	.	.	.	100	100	100	.	.	.	.
[truncated: 115 more columns]

## Sheet: Table_S4
Supplementary Table 4. Co-occurring genes in sequence cluster BAPS8 inferred by Coinfinder.
Subnetwork	Connected components
1	group_2242,group_418,group_1463,group_502,group_456
2	group_1831,group_1049
3	group_1924,group_1837
4	group_1663,group_521
5	group_1840,group_1841,group_1833,group_1577,group_1554,group_641,group_1711,group_1836
6	group_2091,group_1604
7	group_1696,group_587
8	group_1963,group_1593,group_1555,group_1594,group_1511,group_1348,group_1834,group_2387,group_1818,group_1732,group_1819,group_1415,group_834,group_1783,group_1480,group_1587,group_835,group_1812
9	group_1947,group_1885,group_1712,group_1948,group_1964
10	group_1085,group_1086,group_2305,group_493,group_1542,entG_2,group_1331,entD_3...entD_2,entA_5
11	group_2044,group_1568
12	group_1661,group_515,group_518
13	group_142,group_2186
14	lexA_1...prtR...lexA_2,group_1063,group_1426,group_1187,group_2070,group_1659
15	group_1500,group_1536
16	group_517,group_516
17	group_1782,group_988,group_2257,group_2334,group_1131,group_1649
18	group_1883,group_1946,group_1713
19	acuI,group_1168
20	group_2095,group_1115
21	entE,group_1505,tarP
22	group_1613,group_2064,group_564
23	group_1907,group_1942
24	group_1384,aacAaphD_1...aacAaphD...aacAaphD_2...aacAaphD_3
25	blaR1...blaR12...blaR1_1...blaR1_2,blaZ_1...blaZ...blaZ_2,group_1294
26	group_1814,group_1921,group_1493
27	group_1297,group_2133
28	group_1870,group_1296
29	group_1709,group_1937
30	group_1780,group_1391
31	group_1672,group_1272
32	group_1859,lexA_1...lexA_3...lexA_2...lexA_4,group_2042
33	entA_4...entA_1,entC2_1...entC3,tst,group_819,group_1802,group_1756
34	group_2139,group_2132
35	group_630,group_1708,group_632
36	group_1402,knt,group_1367,ble
37	group_661,group_620,group_628,group_1717,group_625,group_627,group_1884,group_622,group_1706
38	group_2114,group_1513,group_2099,group_2118,group_2105,group_2030,group_1830,group_314,group_85,msrA,group_1845,group_1930,group_1844,group_1598,aadK,group_2123,group_1880,group_624,group_626,group_1978,group_621,group_1705,secB,group_629,group_1365,group_1266,group_2107,group_1652,group_1478,group_652,group_1808,group_1809,group_1965,group_1546,group_1216,group_1247,group_331,COQ5_3,group_690,xe…
39	qacA,qacR,group_1755
40	group_1927,group_1788
41	group_1470,group_117,group_778,group_2164,group_1628,xerD_2,group_65
42	group_1781,group_1775
43	group_1302,group_91,gtfA_1,murF_1
44	group_2078,yknY_2,bin3_2...bin3_1,arsB_2...arsB_3,arsC,group_1608,group_1849,group_1580,sdpR,group_1552,group_1309,group_1017,group_1343,pre,group_1344
45	group_1940,xerC_2...xerC_4...xerC_6,group_1865,group_1795,group_1435,group_1793,group_1923,group_551,group_557,group_553,group_2376,group_1683,group_1832,group_1758,group_1262,group_554,group_1909,group_1641
46	group_711,group_1242,group_1393
47	group_1403,group_2149
48	group_1439,group_1796
49	group_2076,group_2083
50	group_1912,xerC_1...xerC_5
51	group_1873,group_1674
52	group_1281,group_798,erm_1,group_799,group_2168,hin_1,group_1406,group_1657,group_613,group_1472,group_1483,group_2375,soj_2,group_801,group_803,group_105,group_499,group_475,group_481,umuC_2,group_858,vanH,group_1279,repE,soj_1,vanX,group_237,cadC_2,group_1697,group_1000,group_1794,group_2356,group_1271,group_2140,yoeB_2,group_1184,group_1899,group_1072,pinR,group_683,bin3_4,group_824,group_1729…
53	group_1992,group_1481,group_1810,group_605,group_1967,group_2241
54	group_1771,group_1256,clpP_2,group_540,group_1876,group_1679,group_1772,group_2286,group_1392,group_1675,group_2287,group_1806,group_1874,group_1676,group_538,group_542,group_1260,group_1773,group_1258,smc_2,group_539,group_1677
55	group_1734,group_1209
56	group_1979,group_2082,group_2081,group_1879
57	group_1689,group_571
58	group_676,group_1427,group_685,group_1116,group_684,group_1118,group_1299,group_1448,group_1057,group_668,group_675,group_671,group_673,group_1446,group_674,group_672,group_1449
59	group_2097,xerC_5,group_739,group_2206,group_1339,fhuD_2
60	group_1622,group_2069
61	group_1244,group_2243,group_2326
62	group_2194,group_2325,group_2193,lexA_3,group_2236,group_1298
63	group_1993,group_501,group_2181,xerC_8...xerC_2...xerC_9,group_2098
64	group_527,group_2275
65	group_1911,group_600,group_601
66	nagC,group_1509,group_1741,group_1330,group_291,sasA_2...kdpD_2...kdpD_1,kdpE_1,group_966,kdpA_1,kdpC_2...kdpC_1,mecI,kdpB_1,group_1414,group_607,group_1230,group_1648,group_2324,group_1078,group_1544,xerC_3...xerC_2...xerC_1,group_1408,ant1_3...ant1_2...ant1,COQ3...COQ5_1,ermA1_2...ermA1,xerC_4...xerC_1,group_312,group_526,group_1397,group_1304
67	group_1602,group_1517
68	group_721,group_1724
69	group_1778,group_2079,tetM_1...tetM_2...tetM,group_2108,group_2058
70	group_1473,group_2250
71	group_1575,group_1221,group_2221,group_2166,group_967,group_34,group_1289,IntTn,group_1581,group_294,group_1160
72	xerC_5...xerD_3...xerC_3...xerC_1,xerC_4...xerC_3...xerC_2
73	ermA1_2...ermA1_1...ermA1,group_489,group_495,ant1_5...ant1_3...ant1_4...ant1_2...ant1
74	group_1310,group_2154,group_1159,group_181,group_38,group_844,group_1684,group_406,group_178,group_1245,group_1569,group_2225,group_177,recF_2,group_955,group_296,group_428,group_114,group_573
75	group_1520,group_372
76	group_1351,betI,group_746
77	group_2415,group_2416,group_2417
78	repD,group_2419,group_2418,cat,group_2421,group_2420

## Sheet: Table_S5
Supplementary Table 5. Co-occurring genes in sequence cluster BAPS10 inferred by Coinfinder.
Subnetwork	Connected components
1	group_705,group_1117,group_2326,group_1029,group_1317,group_1316
2	group_2053,group_1894
3	group_1478,group_1505
4	group_382,group_384
5	group_1098,group_1086
6	group_1211,group_1528,group_268,group_265,group_886,group_1221
7	group_1470,group_1299,group_1412,group_1437,macB...yknY
8	group_590,group_1384
9	group_777,group_2255,group_1585
10	group_163,group_2004,group_164
11	group_1844,group_2041,group_1758,group_225,group_1253,group_1318,group_1806,group_596,group_2238,group_1131,group_1645,group_221,group_2,group_60,group_1024,group_1124,group_1109
12	group_841,group_2032
13	group_2093,lexA_1
14	group_1538,group_1554
15	group_1348,group_1041,lytO
16	group_607,aacAaphD
17	group_1281,fabI_2
18	group_352,group_894
19	group_957,group_1832,group_980
20	group_264,group_261
21	group_1333,group_1278,group_1324,group_1431,group_1375,group_1488,group_1300,group_1215,group_236,group_290,group_1442,group_1203,group_1440,group_1360,group_970,group_1123,group_1403,group_286,group_234,group_1210,group_1209,group_1223,group_1038,group_1381,group_1207,group_246,group_1226,group_252,group_1576,group_1270,group_1537,group_1341,group_1396,group_380,group_991,group_1070,group_828,gr…
22	group_1553,group_1579
23	group_1171,group_2195,group_986
24	entB,group_1680
25	group_322,group_985,group_605,group_1264,group_1263,group_1398,group_1250,group_1385,group_1311,group_1232,group_1312,group_1416
26	group_157,group_362,group_155
27	group_1219,group_717,group_2003
28	group_350,group_1237
29	bcrA_4,group_1007,group_370,acuI,group_413,group_903,uppP_2,group_1466,bcrB,group_689,group_390,aphA,group_399,group_395,group_899,blaR12_2...blaR12,group_402,group_392,group_368,group_404,msrA
30	group_1212,xerC_1
31	group_1302,group_1414
32	group_1480,group_446,group_905,group_1116,group_332
33	group_1387,group_1386,group_1361,group_1589,xerC_1...xerC_3...xerC_5,group_961,group_1015,group_1118,group_1521,group_2135,group_1255,group_1233,group_447,group_1405,group_960,group_1146,group_1388,group_1276
34	group_330,group_1236
35	qacR,qacA
36	group_1494,entE_1...entA_1
37	group_1246,group_411,group_1573
38	ermC,group_2366
39	group_1277,group_1402
40	xerD_2...xerD_3,group_926,group_637
41	group_467,group_1235,group_1934,group_1143,group_15,group_1315,group_1134,group_1051,group_1275,group_1328,group_1847,group_1740,group_817,group_1028,group_1089,group_1052,group_1354
42	infB_2...infB_1,group_154,group_156,group_158,group_153,group_1799,group_169,group_1191,group_1998,group_152,arcR_1,arcC1_1,argF_1,ydhK,arcD_1,group_1058,group_1677,argR_1,copB,arcA_1,group_444,group_1150,group_96,gloB_1,group_1945,group_1767,group_2015,cntD_1,nikE_1,group_572,group_1184,group_1854,nikB_3...nikB_2...nikB_1,group_2298,group_1791,group_756,speG,group_765,group_1549,group_2219,cmoB,…
43	group_1849,group_818,group_1135
44	group_1562,group_1560
45	group_1754,blaR1_1...blaR1_2...blaR12,group_1430,xerC_6...xerC_4,blaZ,xerC_5...xerC_3,group_1261
46	group_1922,group_2125
47	group_934,group_2001,group_204,group_1769,group_2065,group_209,group_211
48	group_1544,group_1545
49	group_103,group_105,group_1750,group_1798,group_641,group_1661,group_1741,group_2033,group_262
50	group_1629,group_784
51	essG_12,essG_3...essG_7...essG_11
52	group_830,group_436,group_1820,group_1595,group_2122,group_1122
53	lukDv_1,hlgC_1
54	tarP,group_448,group_1308

## Sheet: Table_S6
Supplementary Table S6. Rates of gene gain and loss estimated using Panstripe for every pairwise comparison of sequence clusters BAPS2,BAPS3,BAPS5, BAPS8, BAPS10
Significant p-values are highlighted in yellow.
BAPS 8 and 2
term	estimate	std.error	statistic	p.value	bootstrap CI 2.5%	bootstrap CI 97.5%			The following pangenomes could not be compared because the panstripe model fit failed
depth	-10.9348	13.0715	-0.836534	0.403594	-30.452	8.983			8 and 5
istip	-0.227855	1.45521	-0.156579	0.875694	-3.1934	1.4756			10 and 3
core	-115.576	23.1695	-4.98829	1.09205945483369e-06	-176.08	-75.326			10 and 5
dispersion model	NA	NA	0.145646	0.702731	NA	NA			2 and 3
									2 and 5
BAPS 8 and 10									3 and 5
term	estimate	std.error	statistic	p.value	bootstrap CI 2.5%	bootstrap CI 97.5%
depth	-10.8341	13.2224	-0.819374	0.413012	-35.735	7.3751
istip	0.324616	0.788351	0.411765	0.68071	-1.0092	1.6846
core	-142.745	22.1009	-6.4588	2.77545457397583e-10	-197.28	115.06
dispersion model	NA	NA	4.424	0.0354369	NA	NA
BAPS 10 and 2
term	estimate	std.error	statistic	p.value	bootstrap CI 2.5%	bootstrap CI 97.5%
depth	3.33253	9.35159	0.35636	0.721843	-7.9754	17.219
istip	-0.535205	1.72339	-0.310554	0.756374	-3.3844	1.2537
core	26.7359	16.2338	1.64694	0.100709	-133.93	48.418
dispersion model	NA	NA	0.786368	0.375201	NA	NA
BAPS 8 and 3_removelongbranch
term	estimate	std.error	statistic	p.value	bootstrap CI 2.5%	bootstrap CI 97.5%
depth	-32.1526	20.1982	-1.59186	0.112404	-55.589	-10.678
istip	1.76058	0.836982	2.10348	0.0362039	0.74766	3.1668
core	9.26762	38.0975	0.24326	0.807959	-54.936	125.67
dispersion model	NA	NA	0.388047	0.533328	NA	NA
